# Supplementary material for: Computational screening of antimicrobial peptides for Acinetobacter baumannii
Source: PLoS One. 2019 Oct 2;14(10):e0219693. doi: 10.1371/journal.pone.0219693 (PMC6774513; doi:10.1371/journal.pone.0219693)
Supplement: S3 File — (ZIP) [file pone.0219693.s003.zip]

Archive with 16 entries (14 files):
- model1/
- model1/AMPdatabase_test.csv
- model1/README
- model1/log_file.txt
- model1/model1.pickle
- model1/predict.py
- model1/scaler.pickle
- model1/test_set.csv
- model2/
- model2/AMPdatabase_data.csv
- model2/README
- model2/log_file.txt
- model2/model2.pickle
- model2/predict.py
- model2/scaler.pickle
- model2/test_set.csv
