# Supplementary material for: Computational screening of antimicrobial peptides for Acinetobacter baumannii
Source: PLoS One. 2019 Oct 2;14(10):e0219693. doi: 10.1371/journal.pone.0219693 (PMC6774513; doi:10.1371/journal.pone.0219693)
Supplement: S3 File — (ZIP) [file pone.0219693.s003.zip › model1/AMPdatabase_test.csv]

AMP_slno	mu_H	aliphatic	charge	Length	mw	in_vivo	hydropathicity	in_vitro
1	0.2041172703	95.152	3	33	3182.3	-13.5	0.197	9.72
2	0.0927153241	40	4	34	3878.9	-9.7	-0.912	0
3	0.1702062984	27.037	3	54	5950.3	-17.1	-0.613	0
4	0.1341073977	22.041	2	49	5615.5	-27	-0.849	21.89
5	0.435391368	117.647	0	34	3751	5.9	0.221	7.9
6	0.0905726785	59.444	3	18	2108.6	-34.9	-1.406	0
7	0.0860989667	59.444	3	18	2108.6	-36.3	-1.444	0
8	0.3208657138	170	4	12	1486.1	42.2	1.033	0
9	0.1564391083	54.419	9	43	5148.5	5.7	-0.723	0
10	0.2455750673	58.5	17	60	7023.9	-22.9	-1.285	0
11	0.1840740014	90	2	37	3848.9	-8.8	0.019	50.83
12	0.7660436185	157.692	0	13	1447.1	17.4	0.8	5.79
13	0.7652806223	127.692	0	13	1481.1	17	0.669	5.79
14	0.6091024031	158.125	1	16	1616.3	32.6	1.237	13.46
15	0.6034445832	158.125	1	16	1616.3	32.1	1.238	8.12
16	0.6095753399	158.125	1	16	1616.3	35.4	1.281	14.1
17	0.5945433243	158.125	1	16	1630.3	33.2	1.244	26.79
18	0.6089621551	133.75	1	16	1650.3	34.9	1.175	15.12
19	0.5761066552	164.375	1	16	1630.4	36.8	1.3	124.45
20	0.5886707167	143.529	1	17	1739.6	18.4	0.935	2.99
21	0.5908890639	143.529	1	17	1769.6	19.8	0.912	2.99
22	0.5845040974	154.706	1	17	1797.6	31.3	1.053	2.99
23	0.2397121143	50.412	3	97	10589.4	-21.7	-0.569	320.85
24	0.1398238742	48.333	0	12	1128.6	-42.4	-0.625	0
25	0.1226435152	44.615	0	13	1265.8	-41.9	-0.823	0
26	0.2758899273	50.8	8	25	3126.3	-7.6	-0.576	0
27	0.2011682382	130.476	-1	21	2111.7	33	1.271	63.86
28	0.156169476	74.286	-1	21	2186.1	34.2	1.157	340
29	0.0358531055	74.706	7	17	2178.2	10.8	-0.582	0
30	0.3302734209	55.714	5	21	2536.5	-14.1	-0.886	0
31	0.0992737693	42.045	1	44	4791.3	-10.3	-0.468	153.97
32	0.1932773646	90	2	37	3849	-9.6	-0.032	50.12
33	0.1997452856	92.703	2	37	3863	-8.2	0.027	50.21
34	0.2259924356	92.5	2	36	3751.8	-8.2	0.064	776.46
35	0.3179360538	67.692	6	26	2986.2	2.5	-0.423	0
36	0.2544008245	61.579	4	38	4279.1	2.1	-0.042	13.92
37	0.1997820039	60.75	9	40	4649.4	-3.3	-0.315	0
38	0.195061916	57.857	9	42	4834.7	-5.1	-0.393	0
39	0.2125762746	56.829	8	41	4783.6	3.7	-0.241	0
40	0.235242622	55.476	6	42	4808.5	0.7	-0.233	0
41	0.2401721263	55.476	9	42	4839.7	0.1	-0.338	0
42	0.1851376537	70.5	9	40	4573.5	-2.3	-0.258	0
43	0.206840119	74.211	8	38	4360.2	1.3	-0.142	0
44	0.1970542162	73	8	40	4559.5	-1	-0.178	0
45	0.3405864912	75.5	8	40	4527.5	-0.7	-0.195	1.62
46	0.3253560493	56.316	7	38	4163.9	-0.7	-0.161	0
47	0.3294316242	63.947	6	38	4106.8	6.8	0.068	0
48	0.338104594	67.143	6	42	4451.3	7.6	0.121	0
49	0.2360751645	106.25	2	24	2295.4	-6.5	0.358	0
50	0.3795008719	108.889	2	27	2582.8	-1.2	0.426	2.75
51	0.3748517341	108.889	2	27	2582.8	-1.4	0.426	3.36
52	0.4050627871	117.6	2	25	2381.6	1.8	0.632	25.69
53	0.4252979059	129.2	1	25	2409.6	9.5	0.784	25.78
54	0.3714275873	108.889	2	27	2552.8	-4.1	0.415	0.99
55	0.5116875951	170.5	2	20	1937	36.9	1.43	13.86
56	0.5046297458	190	2	20	1919	37.9	1.49	136.09
57	0.5050235871	190	2	20	1919	39.2	1.525	64.52
58	0.3849985912	112.222	3	27	2675.8	4.1	0.252	1.07
59	0.358490467	119.259	3	27	2703.8	9	0.341	16.38
60	0.3335495561	115.926	3	27	2699	2.1	0.244	7.16
61	0.2985392321	130.37	3	27	2613.8	9.1	0.593	26
62	0.3556313055	108.519	3	27	2842.1	17.6	0.404	7.17
63	0.5033172652	190	2	20	1949	41.3	1.505	86.25
64	0.4141771795	170.5	0	20	1947.8	23.9	1.01	58.52
65	0.4152582314	170.5	0	20	1977.8	22.4	0.955	77.93
66	0.4304140889	160.588	3	17	1836.7	31.3	1.035	0
67	0.6016521309	160.588	2	17	1806.6	19.3	0.712	0
68	0.5018328625	183.529	2	17	1862.8	34.3	1.176	0
69	0.5302524986	194.706	2	17	1873.7	29.2	1	0
70	0.3634120066	206.471	1	17	1731.7	41	1.482	11.25
71	0.4060649014	117.917	4	24	2651.8	41.3	1.104	13.32
72	0.3031290229	89.13	1	23	2481.3	19.3	0.735	98.45
73	0.3144637242	126.25	4	24	2679	34.7	0.95	18.78
74	0.2788890525	134.167	4	24	2531.7	42.6	1.287	30.66
75	0.0997381473	106.667	3	33	3254.8	5.2	0.548	2.15
76	0.0912021364	109.697	3	33	3245.8	-7.1	0.309	0
77	0.1885548255	103.636	4	33	3320	-5.5	0.215	0
78	0.1296218395	109.118	4	34	3522.2	0.1	0.179	1.47
79	0.2122796595	117.931	3	29	3002.5	-10.5	0.069	0
80	0.0199739553	112.174	6	46	4889	2.5	0.083	1.06
81	0.0306780117	114.348	5	46	4803.9	5.2	0.22	1.06
82	0.0285052665	114.348	5	46	4803.9	4.2	0.204	1.06
83	0.1603142588	124.054	5	37	3714.7	10.3	0.543	53.26
84	0.1369166404	108.378	5	37	3720.7	6.9	0.451	106.11
85	0.1970302431	89.091	6	33	3463.3	5.4	0.261	61.61
86	0.0779646525	97.879	4	33	3322.7	-3.3	0.297	164.73
87	0.0657721162	97.879	4	33	3309.7	0.2	0.382	164.73
88	0.1484920248	105.405	4	37	3750.4	1.7	0.33	22.73
89	0.4140269984	113.75	4	24	2571.7	40	1.142	65.72
90	0.2094943387	142.5	2	24	2610.9	47.6	1.283	18.78
91	0.1586385942	100.606	3	33	3440.9	2.9	0.255	75.78
92	0.1525327363	94.848	5	33	3517.2	4.4	0.152	63.69
93	0.1412906657	89.73	4	37	3816.6	1.1	0.246	2.06
94	0.6103140228	202.308	1	13	1398.1	52.4	1.808	20.33
95	0.6011158298	232.308	1	13	1393.1	44.1	1.638	2.17
96	0.6119435999	240	0	13	1363.1	37.2	1.669	3.17
97	0.5914308743	232.308	0	13	1379	43.5	1.723	7.27
98	0.6088491751	202.308	1	13	1370.1	54.8	1.854	20.34
99	0.6750331647	172.308	1	13	1459.1	49.1	1.577	6.26
100	0.6698380556	234	1	10	1123.7	22.3	1.3	0
101	0.7102760284	112.308	2	13	1641.3	41	0.823	0
102	0.1339812702	50.952	6	21	2436.4	-17.7	-0.9	0
103	0.0698602646	30.444	3	45	5140.2	-25.7	-0.678	0.56
104	0.5589545356	180	1	13	1432.1	60.3	1.9	86.64
105	0.5912791134	187.692	1	13	1432.2	56.8	1.862	84.8
106	0.5295522244	180	1	13	1462.1	58.7	1.815	69.54
107	0.5450967433	180	1	13	1448.1	57.5	1.808	51.26
108	0.5226607278	180	1	13	1462.1	58.5	1.815	186.13
109	0.4259547671	210	1	13	1368.1	49.5	1.9	10.16
110	0.6464627151	146.429	2	14	1576.3	23.7	0.786	0
111	0.3835130018	222.857	1	14	1604.5	52	1.621	215.75
112	0.573854253	202.308	1	13	1370.1	52.7	1.8	5
113	0.1815078298	112.121	4	33	3400.9	3.3	0.27	164.61
114	0.2360409446	116.8	4	25	2651.9	19	0.596	34.1
115	0.2644778435	107.097	3	31	3189.7	-1.1	0.187	1.78
116	0.3403627893	88.438	2	32	3417.9	6	0.159	0.94
117	0.3050918014	117.917	4	24	2653.8	43.9	1.108	8.49
118	0.271645479	112.813	4	32	3291.9	0.2	0.259	0
119	0.2719033514	125	4	32	3201.7	11.6	0.591	16.25
120	0.3243146271	115	3	28	2865.2	8	0.507	7.62
121	0.34899762	97.5	3	28	3003.3	-6	0.043	0
122	0.2352303414	132.4	4	25	2617.9	17.5	0.636	18.19
123	0.4222772754	122.963	4	27	2787.4	10.5	0.433	2.71
124	0.2903851675	110.323	3	31	3159.7	0.1	0.268	1.78
125	0.2438319792	110.811	7	37	4036.6	6	0.032	74.55
126	0.3370972603	108.333	8	36	3677.3	-1.6	-0.042	13.51
127	0.234127368	114.286	6	35	3904.3	-1.2	-0.111	0
128	0.2422889716	117.143	7	35	3818.3	3.6	0.003	67.7
129	0.3504594875	92.564	5	39	4206.5	-20.1	-0.441	136.75
130	0.3139811677	95.385	5	39	4199.9	-21.5	-0.415	10.77
131	0.2088476755	92.5	2	36	3807.9	-8.9	-0.033	157.09
132	0.2976077162	92.821	5	39	4201.7	-17.3	-0.331	109.68
133	0.3770487681	100.286	7	35	3643.2	-2.9	-0.16	1.54
134	0.2142687212	88.387	5	31	3339.6	-18.1	-0.558	105.4
135	0.3286779784	97.692	5	39	4201.8	-15.2	-0.321	85.93
136	0.5011062403	210	2	13	1497.2	60	1.715	0
137	0.2251574359	52.857	8	35	4254	-14.4	-0.72	85.5
138	0.2608072476	52.857	9	35	4281.1	-16.6	-0.811	80.24
139	0.2021531418	108.108	6	37	4005.6	0.9	-0.073	268.61
140	0.1759303587	60.595	-1	84	9340.8	-41.1	-1.093	3.21
141	0.1441515726	0	3	6	950.2	-7	-1.883	0
142	0.6489580779	184.737	7	19	2105.5	17.6	0.3	0
143	0.8664807248	177.273	5	11	1411.2	18.4	-0.127	0
144	0.4746671803	72.174	3	23	2467.5	8	0.083	0
145	0.2312827405	54.792	4	48	4970.4	-7.1	-0.277	23.26
146	0.3942394944	135	5	26	2848.1	16	0.273	34.36
147	0.1305934101	102.381	10	42	4478.2	-1.2	-0.09	238.03
148	0.0599890765	28.824	9	51	5807.2	-19.4	-0.914	0
149	0.2500306139	45.625	1	32	3708.1	0.7	-0.338	0
150	0.1901588998	60	3	13	1907.3	21.3	-1.069	0
151	0.0906373182	48.333	5	18	2078	7.4	0.356	0
152	0.4107926974	52.308	4	13	1902.3	30.3	-0.792	0
153	0.3834781492	42.8	8	25	3081.3	-14.5	-1.056	0
154	0.1930556332	48.636	6	44	5063	6.5	-0.334	2.32
155	0.5072648673	121.034	9	29	3256.7	1.8	-0.21	0
156	3.33993659418768E-016	64.444	6	18	2085	0.5	0.222	0
157	0.2356728422	92.353	3	34	3456	-6.1	0.185	0
158	0.2434830411	92.353	3	34	3474	4.9	0.382	64.55
159	0.3007567191	117.333	5	30	3024.4	3.8	0.35	0
160	0.3826429935	148.519	4	27	2779.9	24.8	1.004	138.94
161	0.279664018	97.931	6	29	2840.8	-1.5	0.334	0
162	0.2491056961	90.385	2	26	2704.6	-8.8	0.135	117.38
163	0.3046714339	111.429	2	28	2998.9	-1.3	0.075	64.99
164	0.4209507198	104.333	3	30	3112.5	-3.3	0.033	0
165	0.3174918875	121.379	3	29	2910.2	8.6	0.514	2.42
166	0.3086937332	70.4	4	25	2711.8	0.6	-0.068	0
167	0.5054839825	66.842	1	19	1999.9	13.3	0.247	18.14
168	0.185494026	42.5	3	16	1794.1	-57.1	-1.731	0
169	0.1893275839	42.5	3	16	1807.1	-33.5	-1.438	0
170	0.0670184847	53.5	3	20	2340.8	-25.5	-1.395	0
171	0.1718885994	30	2	26	3026.8	-37.9	-1.446	0
172	0.1709894343	35.789	5	19	2198.7	-37	-1.579	0
173	0.0810511719	48.667	6	30	3683.1	15.9	-0.08	165.43
174	0.1125028523	47.097	7	31	3839.3	14.8	-0.2	165.41
175	0.1090513215	10.263	3	38	4804.2	-64.5	-2.455	0
176	0.0277781009	65.333	3	30	3449	18.2	0.3	321.73
177	0.0391407634	64.138	3	29	3377.9	16.4	0.248	321.96
178	0.0632043316	62	2	30	3493	14.6	0.123	326.71
179	0.1428284435	91.212	4	33	3716.1	26.2	0.661	60.95
180	0.2832971281	64.063	4	32	3589	0.1	-0.113	0
181	0.0596442746	36.563	2	32	3715.1	11.2	0	4.02
182	0.2234222774	41.053	3	38	4181.1	-9.6	-0.389	0
183	0.2582146552	106	6	35	3895.4	-0.4	-0.134	0.7
184	0.2184843184	11.818	7	33	4131.5	-65.9	-2.033	0
185	0.3116992112	35.455	8	33	3947.3	-12.2	-0.645	0
186	0.1379278364	62.941	8	34	4076.8	-1.7	-0.447	1.53
187	0.2185941	85.758	9	33	3898.6	-4.6	-0.112	0
188	0.2225854996	97.576	8	33	3855.6	3.3	0.139	0
189	0.1170661857	41.212	5	33	3610.9	-7.7	-0.161	0
190	0.1671253058	65	2	12	1611.1	-5.6	-1.158	0
191	0.1030644609	37.778	5	18	2294.2	-16.2	-1.061	0
192	0.0961078062	39	3	20	2200.6	21.4	0.795	0
193	0.1081071092	31.2	2	25	2798.3	17.1	0.388	66.49
194	0.1407047556	19.333	4	30	3190.6	-7	-0.347	0
195	0.2443596236	53.889	6	18	2161.1	4.7	-0.25	21.68
196	0.1877839333	50.952	4	42	4773.5	-14.6	-0.567	0
197	0.3324185805	77.5	2	44	5174	-12.4	-0.507	0
198	0.0957741421	106.406	5	64	7308.4	36.1	0.7	1304.56
199	0.2066089739	42.162	2	37	3933.1	-10.9	-0.392	2.88
200	0.4042060903	160	4	14	1613.3	22.5	0.571	0.72
201	0.3983233083	195.714	3	14	1480.3	14.9	1.157	0.97
202	0.1901921362	37.778	3	36	3894.3	-20.5	-0.625	0
203	0.189698864	28.919	3	37	4001.6	-18.5	-0.751	0
204	0.0839160404	71.765	3	34	3476	9	0.406	0
205	0.0627043061	71.765	3	34	3499.1	9.8	0.415	0
206	0.1508259973	73.125	2	32	3465.9	7.2	0.191	13.97
207	0.1405086637	63.235	8	34	3596.1	-14.4	-0.356	3.11
208	0.0760976	67.188	4	32	3911.2	-28.6	-1.331	390.86
209	0.402560161	142.083	3	24	2457.5	21.3	0.546	63.28
210	0.3531257241	121.429	4	21	1970	7.9	0.843	0
211	0.0392157539	16.111	7	18	2459.4	10.4	-0.833	0
212	0.0398310638	16.111	7	18	2431.4	12.1	-0.8	0
213	0.0500295463	40	6	17	2241.2	18.5	-0.482	0
214	0.0502875031	40	6	17	2269.2	16.7	-0.518	0
215	0.0509618809	40	6	17	2269.2	17.4	-0.518	0
216	0.0839223183	73.25	3	40	4067.8	-8.9	0.048	0
217	0.3025315874	34.412	8	34	4004.4	-11.7	-0.638	0
218	0.1816748222	66.875	5	16	1961.9	9.3	0.044	0
219	0.2213763393	53.889	5	18	2062	9.4	-0.022	21.61
220	0.0738241626	59.444	4	18	2106.1	22.5	0.194	464.99
221	0.2137900246	53.889	5	18	2102	9.7	-0.089	60.47
222	0.2959764279	48.75	8	32	3836.4	-3.5	-0.494	0
223	0.2731608885	48.75	7	32	3767.3	-0.6	-0.378	0
224	0.2882830928	57.241	5	29	3272.7	-9.5	-0.169	0
225	0.1527135902	81.935	4	31	3339.9	8.9	0.303	0
226	0.0132203077	70.784	3	51	5526.7	-10.7	-0.086	0.85
227	0.087061566	75.75	3	40	4081.8	-7.7	0.102	3.23
228	0.2148031147	100.294	4	34	4004.9	3.4	0.021	6.83
229	0.1263064552	78	3	40	4143	4.1	0.283	1.38
230	0.3037020395	92.821	5	39	4157.8	-20.1	-0.39	10.77
231	0.3295556496	97.692	5	39	4185.7	-14.1	-0.262	214.49
232	0.3350278837	100.256	5	39	4227.8	-15.6	-0.287	127.17
233	0.3127843005	88	3	40	4349.8	-17.3	-0.312	134.23
234	0.1358598568	72.766	5	47	5412	-28.1	-0.932	81.06
235	0.2816893258	71.579	9	38	4091.8	1.9	-0.092	0
236	0.1137771069	51.915	6	47	5289.2	-9.7	-0.511	0
237	0.1195438034	44.565	6	46	4881.7	-9.5	-0.407	0
238	0.2407432212	35.455	4	22	2522.4	-34.8	-1.418	0
239	0.3735673437	113.2	4	25	2664.9	1.5	-0.116	0
240	0.3206574143	171.2	0	25	2585.5	35.6	1.188	96.93
241	0.3194549893	171.2	0	25	2555.5	34.4	1.204	73.88
242	0.307000123	171.2	-1	25	2585.5	34.4	1.204	116.13
243	0.34892592	159.6	0	25	2603.5	29	0.972	0.95
244	0.3575049322	178.8	0	25	2613.5	43.8	1.312	163.48
245	0.2697767999	150	1	24	2481.3	40.1	1.117	272.16
246	0.3539053833	142.083	2	24	2524.5	28.1	0.763	0
247	0.3366480616	150	2	24	2552.5	34.9	0.862	0
248	0.2914432541	150	1	24	2481.4	38.7	1.037	142.38
249	0.4112282421	124.8	2	25	2394.4	2.9	0.496	8.78
250	0.4288118664	124.8	1	25	2466.4	-1.3	0.372	11.26
251	0.4331534908	124.8	1	25	2452.4	0.5	0.4	20.41
252	0.4288118664	124.8	1	25	2466.4	-1.3	0.372	11.26
253	0.5530464158	115	1	22	2385.2	-5.6	-0.105	5.3
254	0.5597055518	115	0	22	2400.1	-4.7	-0.105	6.84
255	0.5695551707	115	0	22	2427.1	-9.3	-0.227	6.83
256	0.5693045088	115	0	22	2455.1	-10.7	-0.255	6.83
257	0.5037213431	110.435	1	23	2329.3	-3.2	0.157	0
258	0.5100570509	114.783	1	23	2343.3	-0.6	0.252	1.66
259	0.5280445985	110.435	1	23	2356.3	-7.6	0.039	0
260	0.3335442944	141.818	0	22	2246	39.7	1.432	447.21
261	0.2820901459	102.174	0	23	2376.2	2.8	0.443	79.57
262	0.5884057008	118.889	1	18	1879.4	25.1	0.961	80.95
263	0.4921065376	138.846	0	26	2726.9	2	0.262	31.06
264	0.1213696291	62.564	9	39	4481.6	10.1	-0.054	38.18
265	0.0303693291	73.939	4	33	3730.5	20	0.33	262.22
266	0.1686807698	75.5	7	40	4426.4	8.1	0.133	50.91
267	0.0826210144	43.333	5	36	4135.9	7.6	-0.014	0
268	0.2423053045	43.421	11	38	4364.1	-24.1	-0.95	0
269	0.2592505864	46.8	4	25	2592.9	-13.3	-0.232	0
270	0.1704522442	26.341	4	41	4327.4	-21.5	-0.52	0
271	0.109479824	33.953	10	43	5162.3	-6.8	-1.014	0
272	0.1851114556	31.622	4	37	4077.8	-27.5	-0.93	0
273	0.2010587601	45.882	7	34	3975.6	-8.7	-0.447	0
274	0.0495321456	78	2	30	3176.5	17.6	0.417	2.5
275	0.0368786843	90.968	2	31	3308.7	28.2	0.642	12.83
276	0.5845332125	101.304	1	23	2667.7	34.2	0.778	1.23
277	0.5851740567	101.304	1	23	2695.7	32.9	0.752	1.23
278	0.5404120388	118.261	1	23	2668.7	42.7	0.917	181.49
279	0.5527996345	110	2	23	2659.7	37.5	0.757	181.49
280	0.637037958	122.609	2	23	2647.8	33	0.787	1.23
281	0.5289939825	88.824	6	34	3879.6	-21.4	-0.894	0
282	0.0763018936	81.613	2	31	3255.6	27.6	0.652	117.54
283	0.0969688363	67.111	11	45	5162.4	-16.1	-0.7	1.89
284	0.304390474	29.697	1	33	3873.6	-13.7	-0.603	0
285	0.0817912086	57.813	8	32	3762.5	-3.3	-0.469	0
286	0.2472449781	47.843	4	51	5695.8	-9	-0.451	2.03
287	0.2469532858	47.843	6	51	5737	-8.5	-0.471	1.98
288	0.2802969416	4.762	1	21	2296.9	-45.2	-1.181	0
289	0.2943594297	46.8	6	25	2778.8	-10.2	-0.376	0
290	0.2452960668	29.565	6	23	2623.5	-1.3	-0.365	0
291	0.2597386221	28.333	6	24	2737.6	-8	-0.496	0
292	0.1480641488	12.895	3	38	4231.5	-26.1	-1.058	0
293	0.3215700509	113.548	2	31	3165.4	4.7	0.448	19.32
294	0.0260620143	26.591	-2	44	4669.7	-20.7	-0.243	0
295	0.09227191	33.913	2	46	4770.4	-29.2	-0.698	0
296	0.0315505877	53.83	6	47	5230.5	-18.3	-0.417	0
297	0.0464060295	53.83	6	47	5207.4	-18.9	-0.423	0
298	0.0443305505	43.333	4	36	3922.7	12.3	0.211	0
299	0.180903555	62.564	8	39	4511.6	13.6	0.038	38.18
300	0.1709386601	62.564	8	39	4588.7	9.1	-0.092	209.98
301	0.129672927	104.634	5	41	4436.9	-5.4	-0.2	0.64
302	0.1854919759	13.81	2	21	2264.4	12.2	0.576	0
303	0.1819855825	70.909	1	11	1343.9	38.5	0.818	0
304	0.2762964703	130	1	12	1369	52.3	1.308	0
305	0.2202621393	130	1	12	1411	57.3	1.125	0
306	0.3266910932	141.818	1	11	1247.8	54.9	1.345	0
307	0.1407217556	62.564	12	39	4263.9	-32.6	-0.992	0
308	0.3674445319	88.095	6	21	2435.3	-11.6	-0.638	0
309	0.5927457434	93.704	7	27	3327.5	-15.1	-0.985	0
310	0.5211665386	89.459	6	37	4494	-14.4	-0.724	0
311	0.0971746448	25.652	4	23	2791.7	-8.5	-0.891	0
312	0.234901968	66.857	7	35	4137	-7.6	-0.403	352.87
313	0.1807283653	81.111	8	36	4322.2	21.7	0.222	795.92
314	0.1273231336	56.061	4	33	3552	-1.1	0.112	0
315	0.4467224545	100.303	2	33	3251.6	7	0.361	0
316	0.5008482404	138.421	2	19	1927.7	14.2	0.811	0
317	0.4983027202	138.421	2	19	1927.7	12	0.774	0
318	0.4965844358	123.158	2	19	1975.8	12.8	0.7	0
319	0.4620806525	143.684	1	19	1914.7	17.1	0.958	105.15
320	0.5063751177	153.684	2	19	1941.8	25	0.947	8.15
321	0.5554791008	179.474	2	19	1949.9	24.9	1.021	0
322	0.4953510375	174.211	2	19	1979.8	21.1	0.916	17.64
323	0.5846154205	142.941	2	17	1829.3	19	0.9	9.11
324	0.6371478474	165.882	2	17	1781.4	16.7	0.882	1.89
325	0.6153480277	148.824	2	17	1828.4	12.7	0.747	4.37
326	0.5375954684	125.882	2	17	1726.3	24.2	0.9	6.59
327	0.6097966468	112.308	0	13	1428.8	20.1	0.831	8.11
328	0.388891218	31.053	4	19	2062.8	-19.6	-0.558	0
329	0.3215382556	31.053	3	19	2031.7	-15.9	-0.437	0
330	0.394262019	73.438	8	32	3812.4	4	-0.566	0
331	0.4186081376	73.438	9	32	3840.4	3.8	-0.597	0
332	0.1222518125	14.706	10	34	3782.6	-14	-0.418	0
333	0.1366069026	45.882	9	34	3982.8	0.8	-0.344	445.53
334	0.5563574517	110.455	3	22	2544.6	26.9	0.482	0
335	0.1574637095	15.385	2	13	1384.7	-78.8	-1.9	0
336	0.2375096205	105.833	0	12	1202.5	2	0.492	0
337	0.1660041025	34.706	5	17	1795.3	-50.5	-1.429	0
338	0.1783215298	36.316	5	19	1923.5	-43.1	-1.205	0
339	0.304398507	105.6	5	25	2893.3	4.5	0	38.34
340	0.3051978993	105.6	5	25	2921.3	3.2	-0.024	38.45
341	0.4674565763	146.5	3	20	2287.4	8.7	0.345	145.63
342	0.0979530126	23.158	6	38	4289	-18.4	-0.832	0
343	0.3958161628	126.471	1	34	3718.3	7.1	0.329	4.55
344	0.0576807419	65	3	18	2122.7	-35.1	-1.428	0
345	0.2793541994	171.2	1	25	2576.5	35.9	1.16	98.84
346	0.2183923243	114.286	6	35	3876.4	0.8	-0.074	11.29
347	0.2145510281	106	6	35	3880.4	-0.3	-0.071	11.22
348	0.2239549027	111.429	7	35	3818.2	1.9	-0.011	252.86
349	0.241388256	108.571	6	35	3844.2	4.5	0.017	212.01
350	0.2485831669	95.135	2	37	3882.7	2.1	0.232	74.81
351	0.6135403855	158.125	1	16	1616.3	35.7	1.281	17.69
352	0.5966802505	158.125	1	16	1616.3	35.4	1.281	18.16
353	0.6306859273	164.375	1	16	1630.4	37.1	1.3	17.4
354	0.080444202	81.628	4	43	4546.3	-2.7	0.179	0
355	0.0775051827	71.25	3	40	4214.5	-15.9	-0.18	4.12
356	0.2364522181	53.182	5	22	2714.5	-9.9	-1.118	0
357	0.4131331544	76.429	2	14	1650.4	63.9	1.35	5.34
358	0.1985541289	153.333	4	21	2358.7	39.3	1.081	16.19
359	0.0401731213	70	3	32	3773.8	2.9	-0.669	0
360	0.0110790082	82.188	3	32	3789.9	8.2	-0.5	0
361	0.055609038	73.125	2	32	3899.9	-4	-0.825	0
362	0.2101800816	19.333	2	15	1838.1	-61.5	-2.073	0
363	0.315560068	19.333	2	15	1893.1	-56	-2.26	0
364	0.3897469887	42.5	2	16	2040.4	-43.9	-1.619	0
365	0.2623204645	18.125	2	16	2024.3	-52.3	-2	0
366	0.4561078518	97.407	10	27	3283.8	12.7	-0.367	0
367	0.5029451021	139.286	7	28	3132.6	23.7	0.232	0
368	0.6022872473	94.706	8	34	4139.8	-27	-1.009	13.36
369	0.315761227	118.261	6	23	2962.8	16.6	-0.296	589.37
370	0.4200056933	107.838	13	37	4257.1	5.4	-0.335	0
371	0.5375969921	94.865	3	37	4366	-19.6	-0.724	0
372	0.1357030074	85.854	9	41	4390.2	-3	-0.273	435.63
373	0.1341343575	100	10	42	4544.3	-2.6	-0.21	238.03
374	0.1243767357	86.591	4	44	4837.1	-12	-0.518	0.84
375	0.1226471285	77.727	4	44	4871.1	-11.2	-0.541	1.62
376	0.2878705417	49.333	7	30	3214.6	-24.1	-0.683	0
377	0.3305698823	78.333	5	30	3308.6	-17.7	-0.627	0
378	0.3660111236	65.333	6	30	3383.7	-23.2	-0.893	0
379	0.347434532	61.034	3	29	3165.3	-13.5	-0.359	4.1
380	0.2896627267	94.667	5	30	3109.5	-2.2	0.027	2.85
381	0.5866612944	178.333	2	18	1819.7	25.3	0.983	6.89
382	0.5557843842	168.947	2	19	1876.8	25.8	0.911	6.84
383	0.5423122843	134.167	5	24	2596.9	4.4	0.287	0
384	0.5660379024	150.417	5	24	2578.9	8.2	0.396	0
385	0.0649367041	76	7	45	4996	-17.1	-0.7	0
386	0.4029422345	124.8	6	25	2711	15.8	0.244	35.49
387	0.4125310805	124.8	6	25	2711	15.3	0.244	97.35
388	0.364634026	120	7	26	2865.2	14.7	0.112	4.33
389	0.3048253462	105	5	26	2853.1	10.9	0.027	2.22
390	0.4970052849	117.917	5	24	2600.8	24.1	0.513	38.38
391	0.4031755007	151.5	2	20	2031	44.7	1.545	7.98
392	0.1544303081	81.8	7	50	5492.6	10.1	0.034	38.05
393	0.2144209752	60.4	7	50	5525.5	1.6	-0.248	0.78
394	0.226225409	51.774	9	62	6641.1	-1.6	-0.377	0
395	0.1838745781	58.085	5	47	5289.3	4.8	-0.268	0
396	0.0961574235	30	10	39	4720.8	-14	-1.308	0
397	0.2671939333	52.308	2	13	1415.9	4.9	-0.431	0
398	0.290788012	60	2	13	1399.9	6.1	-0.231	0
399	0.1200974616	163.6	5	25	3001.3	9.6	0.156	1.67
400	0.2243227556	56.944	0	36	4265.2	-28.2	-1.208	8.72
401	0.2114563883	56.222	10	45	4956.1	-15.4	-0.493	0
402	0.2237984014	18.723	3	47	5504.2	-39.8	-1.174	0
403	0.1445297167	38.056	4	36	4222.9	3.1	-0.153	0
404	0.0406571838	1.19	0	84	7004.5	-55.1	-1.079	0
405	0.6731630538	135.385	1	13	1398.1	42.5	1.677	10.41
406	0.6676876713	135.385	1	13	1398.1	39.8	1.623	5.24
407	0.6851389117	135.385	1	13	1414.1	49	1.746	59.98
408	0.4153878438	160	1	14	1625.3	65.2	1.75	72.96
409	0.0461436618	39.091	5	55	6062.6	-6.4	-0.325	4.91
410	0.053861906	45.797	14	69	6957.1	-51.5	-1.139	0
411	0.0913635777	41.739	30	69	7034.9	-43.5	-1.238	0
412	0.1104767508	46.62	2	71	7995.7	-42.5	-1.32	0
413	0.0649245698	42.162	5	74	8111.5	-42.1	-1.316	0
414	0.3171480622	141.724	6	29	2869.3	15.1	0.669	0
415	0.3260061751	118.276	6	29	2861.2	9.9	0.541	0
416	0.3617482613	152.188	5	32	3041.3	32.4	1.156	2.3
417	0.3731485699	146.111	6	36	3511.9	29.2	1	688.19
418	0.4648623512	84.324	12	37	4454.3	-22.9	-1.114	0
419	0.3825244857	94.444	2	27	2616.8	0.2	0.389	2.75
420	0.1882516174	66.383	5	47	5305.4	6.3	-0.153	0
421	0.1962264929	58.085	5	47	5315.3	7.6	-0.228	0
422	0.2162600769	62	9	55	6055.3	0.8	-0.253	0
423	0.2260268436	62	9	55	6099.2	0.2	-0.382	0
424	0.2694934036	133.704	4	27	2853.2	15.9	0.422	0
425	0.4517468725	93.6	3	25	2574.6	9.1	0.184	17.95
426	0.3872922316	93.182	3	22	2319.2	6.1	0.173	2.46
427	0.4667259172	178.889	2	18	1777.7	22.7	1.122	0
428	0.046991221	40	5	76	8140	-5.8	-0.321	136.43
429	0.0207061216	93.718	6	78	8932.5	-1.4	-0.231	10.99
430	0.7757005659	150	1	13	1504.2	22.6	0.777	0
431	0.0412469746	35	7	14	1823.4	-41.2	-2.043	0
432	0.3895062981	83.571	4	14	1670.5	33.5	0.329	724.92
433	0.4698067543	109.787	-2	47	4706.2	-18.1	-0.111	0
434	0.4240337082	126.5	1	20	1956.8	28.9	1.005	74.45
435	0.3702531777	72.581	5	31	3500.8	9.3	-0.09	0
436	0.2267462506	13.8	1	50	5864.8	-39	-1.174	74.19
437	0.2227931465	26.216	5	37	4320.7	-20.3	-0.832	1.77
438	0.3263274561	20	5	39	4350.3	-12.9	-0.646	0
439	0.2686196358	53.03	3	33	3822.3	3.4	-0.2	0
440	0.187670637	47.273	8	33	4014.6	-4.7	-0.524	0
441	0.2474560163	47.097	3	31	3622.1	-2.7	-0.326	0
442	0.1978462305	59.091	7	33	3891.5	4.7	-0.188	7.28
443	0.0226742711	49	3	30	3471.9	24.3	0.413	399.27
444	0.3066451969	45.882	7	34	4052.6	-0.6	-0.344	3.69
445	0.085086902	59.444	5	18	2106.2	12	0.35	0
446	0.260823211	5	-1	20	2354.3	-71	-1.9	0
447	0.7149464509	195	3	10	1154.8	12	0.63	0
448	0.3988760822	195.714	3	14	1480.3	15.5	1.157	1.94
449	0.2556993862	22.308	1	13	1624	-10.1	-0.923	0
450	0.3901768128	154.167	4	12	1548.3	44.7	0.942	0
451	0.3482181421	46.111	4	36	3935.7	-0.6	-0.272	0
452	0.2715756907	146.25	3	24	2442.5	44.6	1.475	87.71
453	0.4033266135	110	3	24	2523.8	32.9	1.079	22.72
454	0.4353652506	110	4	24	2523.8	34.2	1.063	19.52
455	0.3192197172	109.583	4	24	2614.8	36.4	0.825	80.32
456	0.3255958904	160.5	3	20	2199.2	53.5	1.29	284.08
457	0.2583500431	94.138	5	29	3248.8	5	-0.072	2.21
458	0.2636466305	94.138	4	29	3234.7	3.7	-0.059	6.48
459	0.38240709	137.647	4	17	2028.1	45.4	1.006	49.63
460	0.3205085847	126.25	4	24	2579.9	47.4	1.296	71.12
461	0.2688171895	134.167	3	24	2548.8	42.4	1.337	56.84
462	0.272362455	117.917	3	24	2582.8	43.9	1.296	107.8
463	0.3337763498	97.917	4	24	2646	42.4	1.1	22.06
464	0.3894981108	102.083	4	24	2569.9	33.4	1.058	14.83
465	0.3339357173	110	4	24	2613.9	45.2	1.196	80.62
466	0.3896852013	114.167	4	24	2537.8	36.3	1.154	21.41
467	0.4304695018	122.083	4	24	2565.8	43.1	1.254	159.28
468	0.3176742282	97.917	3	24	2631.9	40.8	1.117	30.27
469	0.3306454906	122.083	4	24	2565.8	46.5	1.283	73.84
470	0.3504378993	122.083	4	24	2585.8	47.6	1.3	93.41
471	0.3343446894	122.083	3	24	2571.7	46.1	1.317	286.14
472	0.3319829955	122.083	4	24	2595.8	47.5	1.267	93.13
473	0.5572317955	110.455	3	22	2572.6	25.5	0.455	0
474	0.5539741669	106.364	3	22	2492.6	19.6	0.455	0
475	0.5426678078	125.833	2	24	2715.8	-4.4	-0.142	1.79
476	0.5471206311	130	2	24	2685.8	-2	-0.008	2.84
477	0.4863992792	139.565	1	23	2570.5	3.5	-0.017	15.27
478	0.5255313314	143.913	2	23	2512.5	7	0.213	14.35
479	0.1332846115	38.684	4	38	3936.6	-4	-0.232	4.43
480	0.2583809769	69.524	-1	21	2125.8	14.9	0.4	2.02
481	0.1496763144	47.419	1	31	3193.4	-14.1	0.016	0
482	0.1185586249	64.643	7	56	6349.3	-17.7	-0.73	0
483	0.296444491	38.261	1	46	5210.1	-20.2	-0.548	0
484	0.3361106836	88.333	6	42	4416.8	-2.6	-0.002	148.95
485	0.1731693433	75.429	7	35	3800.3	-1.2	-0.131	7.17
486	0.163263137	70	7	35	3802.4	-6.1	-0.266	1.05
487	0.1464258617	70	7	35	3772.3	-8.6	-0.34	1.05
488	0.1712830909	67.143	7	35	3797.3	-6.2	-0.266	1.05
489	0.1355422744	67.059	13	51	5417.4	-23.4	-0.68	0
490	0.1396482274	49	5	20	2129	-15.2	-0.6	0
491	0.1394548243	49	5	20	2157	-17	-0.63	0
492	0.2552720211	46.667	7	21	2502.3	-48.2	-1.638	0
493	0.3697133472	120.8	4	25	2954.1	-10.8	-0.464	0
494	0.4045568794	92.222	7	18	2301.4	17.6	-0.383	0
495	0.1191239203	19.556	1	45	4696.6	-34	-0.889	0
496	0.5901489178	82.105	5	19	2321.2	-17.5	-1	0
497	0.5319134365	199.5	-3	20	2022.8	30.1	1.48	204.91
498	0.5105186225	91.765	4	34	3947.6	-16.2	-0.682	3.05
499	0.1745469743	194.667	0	15	1811.3	91.2	2.107	1186.48
500	0.5097978769	166.471	2	17	1624.5	15.3	1.035	0
501	0.5956708494	118.696	4	23	2261.5	-7	-0.013	0
502	0.5286070744	160.87	1	23	2493.7	41.4	1.291	30.88
503	0.4196419904	121.5	3	20	2153.9	56.7	1.425	99.85
504	0.4172930232	63.5	7	20	2513.7	-21.9	-1.05	0
505	0.2103486605	4.167	5	24	3037.1	-68.4	-2.454	0
506	0.6476389431	140	6	14	1524.4	-8.5	-0.071	0
507	0.4395717037	148.095	3	21	2031.1	31.7	1.214	2.69
508	0.1707361953	115.455	3	33	3349	-1.9	0.361	0
509	0.1035719392	98	1	15	1689.3	-11.5	-0.213	0
510	0.1089636475	133.667	3	30	3106.5	11	0.637	53.01
511	0.0344324927	0	0	28	2363.7	-64.9	-1.232	0
512	0.0380234105	0	0	38	3260.9	-57	-1.224	0
513	0.4824096649	136.5	3	20	2106.2	43	1.4	12.86
514	0.5219255129	107.5	3	20	2112.2	32.3	1.16	53.03
515	0.5242353914	107.5	3	20	2112.2	34.5	1.195	96.27
516	0.1328749712	125.2	5	25	2845.3	1.7	0.064	0
517	0.1954276642	65.185	6	27	3207.6	-3.1	-0.659	0
518	0.3115238105	5	6	20	2558.6	-26.9	-1.375	0
519	0.3383645346	0	6	20	2543.5	-31	-1.385	0
520	0.1561534053	15.313	5	32	4063.3	-53	-2.297	0
521	0.6831496333	227.5	1	12	1211	46.3	1.85	21.86
522	0.5377586145	181.429	1	14	1568.3	25.6	0.886	0
523	0.1845825755	0	2	12	1563.1	-70.6	-2.358	0
524	0.2455616353	64.146	6	41	4335.3	-0.3	-0.102	0
525	0.5101027524	170.5	2	20	1967	39	1.41	19.1
526	0.5286796656	190	2	20	1946	35.1	1.39	58.46
527	0.5867667051	185	2	20	1962	34.6	1.26	2.98
528	0.1450828706	0	-6	6	708.6	-177.2	-3.5	0
529	0.1491906681	75.938	1	32	3488.8	14	0.322	102.24
530	0.2251149355	80.69	2	29	3096.5	28.7	0.731	0
531	0.235959423	62.857	8	28	3063.3	-21.7	-0.896	0
532	0.4440237827	29.5	0	20	2178.8	-20	-0.34	0
533	0.2579891233	128.8	2	25	2549.6	-0.1	0.432	13.26
534	0.2098318681	39	4	20	2260	-17.9	-0.645	0
535	0.259474306	102.679	7	56	6053.3	0.4	-0.055	1.02
536	0.0907952838	53.295	3	88	10376.3	-20.7	-0.863	122.57
537	0.0467907677	53	6	30	2794.7	-34.2	-0.467	0
538	0.4031888573	141.111	1	18	1930.8	6.7	0.672	2.6
539	0.2104439134	43.684	5	38	4272.1	-1.7	-0.363	0
540	0.3235883632	124.8	2	25	2543.5	0.6	0.372	1.08
541	0.5108011879	153.571	1	14	1655.4	-12	0.064	0
542	0.6848699451	227.5	1	12	1241	47.9	1.817	21.92
543	0.3087558157	148	1	25	2560.6	4.5	0.516	12.17
544	0.2686983716	124.545	0	22	2380.4	-12.9	0.195	54.72
545	0.4384257938	149.048	0	21	2203.1	-7.3	0.438	4.44
546	0.3907116058	138.947	1	19	2016.8	20.2	0.779	4.83
547	0.467219067	65	2	18	2086.8	-0.6	-0.256	93.03
548	0.3930873762	72.222	9	27	3265.5	-0.9	-0.493	55.36
549	0.2204275326	19.5	1	40	4409.2	-20	-0.695	0
550	0.1676004919	50.87	6	46	4993.7	-7.3	-0.357	1.53
551	0.7768340701	0	2	6	987.2	-1.7	-1.867	0
552	0.2459840549	68.519	5	27	2987.2	0	-0.133	0
553	0.6477696118	49	-1	10	1157.4	-40.9	-0.9	0
554	0.1509189913	86.19	10	42	4490.4	-3.8	-0.295	292.82
555	0.0833238617	25.789	8	19	2000.8	-60.7	-1.716	0
556	0.5505038061	134.762	1	21	2284.3	29.3	0.833	0
557	0.3493896502	127.308	8	26	3142.2	25.5	-0.069	10.15
558	0.0097096745	43.256	4	43	4643.6	-17.6	-0.412	109.36
559	0.1243854698	62	0	25	2724.2	-4.5	-0.428	0
560	0.1628235149	111.143	-1	35	3863.8	27.4	0.389	456.49
561	0.1580812425	93	3	40	4146.8	-3.7	-0.012	722.17
562	0.1537285311	84.318	4	44	4800.2	-3.9	-0.366	0.81
563	0.2989380506	29.149	1	47	5473.2	-35.5	-0.923	0
564	0.3123320628	137.647	2	17	1906	38.1	1.218	106.09
565	0.3195522192	137.647	2	17	1911	37.8	1.206	151.44
566	0.2142316827	117.879	3	33	3318.8	8.2	0.47	52.9
567	0.2794060685	175.333	2	15	1656.5	56.4	1.66	59.37
568	0.2674928901	112.632	5	38	3804.4	10.9	0.442	517.9
569	0.2920610674	161	3	20	2278.6	59.9	1.515	21.72
570	0.2404425301	97.692	3	26	3054.3	8.4	-0.058	58.72
571	0.2641610612	82.692	3	26	3028.2	2	-0.235	58.72
572	0.3036418191	111.429	3	28	2936.2	5.7	0.35	40.4
573	0.0729740864	106.087	7	46	4907.2	1.2	0.002	0
574	0.0560057957	97.391	5	46	4865	7	0.191	0
575	0.0893485979	112.424	3	33	3368.7	4.7	0.43	7.3
576	0.1266446997	118.182	3	33	3290.7	5.2	0.439	5.59
577	0.1617193154	105.676	4	37	3822.6	5.9	0.357	189.56
578	0.3136720534	126.25	4	24	2651	36	0.975	18.78
579	0.424943349	148.571	1	21	1969.2	27.5	1.329	17.28
580	0.4803666338	120.476	3	21	2081.3	30.3	1.09	0
581	0.4504271687	148.571	1	21	1946.1	26.2	1.314	18.51
582	0.1830432116	77.941	5	34	3418	-5	0.165	1.46
583	0.0950393009	104.333	3	30	3084.3	-7.7	0.213	0
584	0.1935497798	112.308	7	26	3141.4	-31.1	-0.923	0
585	0.2900206203	97.419	3	31	3261.5	3.9	0.158	507.96
586	0.502174799	187.692	0	13	1441.2	56.4	1.915	157.55
587	0.1740057912	103.333	4	33	3362	10.4	0.455	19.64
588	0.5078364876	150.909	2	22	2228.2	30.2	1.073	55.32
589	0.7046292965	165.385	1	13	1350.1	47.5	1.908	37.09
590	0.179230887	79.048	-1	21	2200.2	35.3	1.171	332.51
591	0.6441425769	210	1	13	1439.2	35.4	1.462	0
592	0.2876973784	112.813	4	32	3250.8	9.7	0.444	1.39
593	0.2466332262	142.5	4	24	2559.9	41	1.254	19.41
594	0.1026612186	36.97	4	66	7382.1	-21.3	-0.982	81.9
595	0.6184577693	210	1	13	1384.2	54.5	1.823	4.99
596	0.5001479153	202.308	0	13	1343	54.6	1.992	67.47
597	0.6575685453	167.143	2	14	1544.2	24.1	0.9	0
598	0.6718489448	187.692	1	13	1376.1	40.2	1.654	13.92
599	0.4292804393	111.429	2	21	2320.3	12.6	0.286	0
600	0.3390506481	93.478	3	23	2485.4	7.4	0.126	0
601	0.3975965649	146.5	3	20	2226.4	56.6	1.585	237.03
602	0.4247943797	151.5	3	20	2240.5	57.8	1.6	236.62
603	0.4573616683	161	3	20	2278.6	59.9	1.515	132.51
604	0.0729922708	97.609	7	46	4941.2	1.1	-0.035	0
605	0.4820050575	222.857	1	14	1407.3	58.8	1.786	349.12
606	0.136724078	106.364	5	33	3264.9	8.4	0.476	4.84
607	0.1931707112	112.121	3	33	3290.8	3.2	0.397	52.85
608	0.7820137454	121.667	4	12	1572.2	-4.7	-0.708	1.65
609	0.2158634024	117.879	3	33	3318.8	9.3	0.491	93.51
610	0.1449351213	115.676	4	37	3676.2	13.8	0.559	518.24
611	0.5550297329	153.571	0	14	1406.1	51.8	1.879	263.32
612	0.1852813314	55.5	-11	60	7058.6	-49.2	-1.307	0
613	0.2706384565	121.034	7	29	3351.4	22.5	0.162	69.9
614	0.2292019404	101.071	5	28	3160.7	16.1	0.239	53.94
615	0.2088829406	101.071	6	28	3145.7	16.5	0.239	51.71
616	0.1621023767	115.926	5	27	2876.3	4.3	0.3	0.65
617	0.1614379262	115.926	5	27	2848.3	5.4	0.322	0.65
618	0.2700504995	94.194	3	31	3193.2	6.1	0.3	22.47
619	0.2509906098	81.613	3	31	3189.2	8.3	0.313	44.29
620	0.248611019	94.194	3	31	3155.2	7.1	0.345	35.98
621	0.013768922	99.375	4	48	4934.9	4.1	0.148	0.6
622	0.0158608957	99.375	4	48	4907.9	6.2	0.204	0.6
623	0.3340069322	100.571	6	35	3448.9	-11.4	0.009	1.01
624	0.5020620309	89.737	6	38	4565.1	-11.9	-0.658	0
625	0.5562867884	107	4	20	2469.2	-10.2	-0.755	0
626	0.5518494188	84.333	6	30	3644.8	-22.1	-1.053	0
627	0.5381525152	81.613	7	31	3801	-24.3	-1.165	0
628	0.5225718601	80.435	5	23	2823.9	-15.4	-0.843	0
629	0.6196548552	90.69	6	29	3597	-13.3	-0.697	1.89
630	0.0526300011	121.688	-1	77	8246.6	9.2	0.406	573.35
631	0.0545153914	63.721	4	43	4290.8	-10.4	-0.253	13.47
632	0.0669177277	62.273	3	44	4418.8	-12.7	-0.314	14.57
633	0.1168134565	45.581	2	43	4437.7	-20.2	-0.574	0
634	0.0818033704	40	3	44	4629.3	-17.2	-0.493	5.43
635	0.1768669796	47.568	2	37	3871.1	-15.1	-0.411	0
636	0.1988236492	77.209	2	43	4528.1	0.4	-0.077	351.44
637	0.2562212924	61.951	3	41	4309.8	-2.6	-0.185	7.4
638	0.3796401968	172.727	2	22	2162.3	24.3	1.018	45.17
639	0.3442707803	153.846	2	26	2519.8	16.1	0.835	44.57
640	0.3859617191	166.667	0	21	2071.9	49.9	1.624	143.66
641	0.0893088794	112.424	0	33	3396.7	24.8	0.652	19.31
642	0.0940433543	112.424	1	33	3324.7	28.8	0.767	19.32
643	0.0866201195	100.606	0	33	3430.7	25.9	0.621	33.34
644	0.0912223981	112.424	1	33	3324.7	27.5	0.745	19.31
645	0.0867240652	100.606	0	33	3416.7	24.6	0.621	33.34
646	0.1122389968	105.2	4	25	2738.9	28.1	0.736	4.56
647	0.3098137209	130.417	3	24	2593.9	41.6	1.242	54.06
648	0.3519961169	122.083	4	24	2579.8	45.1	1.258	79.48
649	0.0839548006	93.261	6	46	4937	-1.2	-0.091	82.6
650	0.0862133038	95.435	6	46	4941	1.8	0.004	82.51
651	0.1582796219	115.946	5	37	3852.8	14.2	0.468	56.63
652	0.3717246924	115	3	28	2990.3	-2.4	0.204	0
653	0.3674810249	104.643	2	28	2977.3	-12.6	0.018	2.19
654	0.3503756095	115	3	28	2963.3	-1.1	0.211	107.95
655	0.3769382398	111.429	3	28	2962.3	-2.7	0.146	0
656	0.3960996313	108.214	2	28	2921.2	-4.3	0.254	0.74
657	0.4745066179	94.074	2	27	2864.1	-18.2	-0.122	0
658	0.5802311588	202.308	1	13	1370.1	54.1	1.854	9.89
659	0.4983224599	170.833	1	12	1335	46.1	1.358	4.21
660	0.4464029742	93.75	3	24	2612.7	17.7	0.329	1.64
661	0.2373773375	90	4	37	3751.6	2.8	0.346	215.19
662	0.1605491212	110.811	5	37	3838.7	8.1	0.392	66.78
663	0.1852279886	97.568	6	37	3871.6	9.7	0.357	9.54
664	0.5866859346	165.385	0	13	1390.1	44	1.792	43.61
665	0.5910292944	187.692	1	13	1402.2	57.2	1.946	57.06
666	0.0889059358	30	-1	13	1372.8	-17.2	-0.277	0
667	0.404727821	61.818	-3	11	1270.5	-19.1	-0.418	0
668	0.3611234505	61.818	-3	11	1247.4	-21.5	-0.445	0
669	0.3908090587	61.818	-2	11	1269.5	-14.2	-0.418	0
670	0.3673042363	35.455	-3	11	1295.5	-19.8	-0.573	0
671	0.3557637903	35.455	-2	11	1294.5	-14.9	-0.573	0
672	0.1979721695	33.182	1	44	4898.5	-24.9	-0.741	0.81
673	0.1038410627	71.739	3	23	2550.4	24.9	0.4	461.21
674	0.1066706637	28.333	-1	24	2320.2	-7.5	0.162	0
675	0.3374779579	51.837	7	49	5860.9	-23.5	-0.957	0
676	0.4975034185	89.459	8	37	4101.7	-9.2	-0.454	1.54
677	0.4610483298	63.488	16	43	5287.4	-21.8	-1.295	0
678	0.4821030696	82.105	6	38	4513.2	-30.8	-1.139	2.38
679	0.167638109	123.784	5	37	3820.8	15.3	0.478	56.63
680	0.5595584744	97.576	5	33	3932.6	-14.8	-0.585	3.98
681	0.1019671629	43.023	11	43	5170.4	-6.5	-0.998	0
682	0.0347257314	67.5	11	52	6208	-20.3	-1.248	0
683	0.2052289432	78	20	60	7480.7	-27.8	-1.487	0
684	0.1141756057	74.681	30	94	11194.4	-29.4	-1.465	0
685	0.3004931712	111.429	3	28	2865.1	8.9	0.525	33.65
686	0.2621373119	127.692	9	26	3141.6	17	0.023	0
687	0.3063234501	57.778	3	27	3575.7	-11.5	-1.033	0
688	0.274740976	100	7	40	4680.6	-11.6	-0.565	0.73
689	0.0437587825	9.873	6	79	8681.2	-4.3	-0.796	0
690	0.0392606375	13.544	6	79	8633.1	-4.5	-0.778	0
691	0.4368075611	60.541	10	37	4486.8	-18	-1.032	0
692	0.3272452464	97.333	8	30	3395.7	6.1	-0.18	0.89
693	0.0627416983	56.061	4	66	6580.8	-25.2	-0.541	1.91
694	0.5022479131	148.696	3	23	2393.5	27.3	0.73	73.91
695	0.6180580727	210	1	13	1384.2	53.8	1.823	9.87
696	0.719543185	172.308	0	13	1433	36.9	1.177	203.92
697	0.7422041597	150	0	13	1437.1	36.1	1.092	150.62
698	0.4278527914	106.087	1	23	2490.5	1.1	0.074	89.96
699	0.4177696263	106.087	1	23	2490.5	-0.8	0.043	129.42
700	0.4214765068	89.13	1	23	2524.5	0.8	0	129.76
701	0.4113430386	132	2	20	1954.9	14.5	0.715	100.67
702	0.3510318043	125.714	3	21	2083.1	12.1	0.495	98.94
703	0.3956207915	141.5	2	20	2028	14.8	0.505	21.37
704	0.3502268027	130	3	21	2142.2	11.7	0.224	19.1
705	0.3359237452	134.762	3	21	2156.2	12.5	0.295	21.1
706	0.3401189162	116.19	3	21	2190.2	14.3	0.248	44.44
707	0.0453399414	35.789	6	19	2350.8	-50.1	-2.132	0
708	0.7711084806	125.882	4	17	2102.9	-0.1	-0.094	0
709	0.2080707645	26.486	5	37	4071.8	-20.1	-0.711	0
710	0.2030406431	25.143	4	35	3844.5	-19.6	-0.674	0
711	0.2596483279	25.128	5	39	4414.4	0.1	-0.341	3.23
712	0.167664008	26.486	7	37	4226.1	-14.5	-0.651	1.74
713	0.2577147938	26.486	7	37	4213.1	-13.2	-0.576	0.78
714	0.1771901083	10.541	5	37	4176.1	-10	-0.792	0
715	0.2110895968	43.333	6	45	5010.1	-6.6	-0.389	42.54
716	0.1821135166	50.87	6	46	5123.3	-2.5	-0.283	42.48
717	0.0552768985	24.894	5	47	5377.2	-22.6	-0.645	0
718	0.05587759	27.021	8	47	5596	-36.6	-1.145	0
719	0.0216488392	39.362	6	47	5578.9	-32.6	-0.991	0
720	0.1227946556	16.596	5	47	5369.2	-28	-0.847	0
721	0.0427426169	33.191	9	47	5251.4	-26.8	-0.719	0
722	0.2862020945	154.583	8	24	2705.2	4	0.142	0
723	0.6519126749	212.727	2	11	1256.9	40.5	1.227	9.54
724	2.75077530148891E-016	75.556	6	18	2113.2	3.6	0.178	0
725	3.79040889825885E-016	43.333	4	18	2099.2	21.4	0.522	0
726	0.8508940217	0	3	6	1006.2	-4.5	-2.083	0
727	0.3935923391	92.381	6	21	2760.5	32.6	-0.071	369.2
728	0.4211488076	97.143	6	21	2774.6	33.6	-0.057	369.19
729	0.1554805732	43.448	0	29	2916.8	3	0.152	0
730	0.172784251	56.452	1	31	3308.5	4.6	-0.023	0.81
731	0.2731880816	58.947	10	38	4508.4	5	-0.095	0
732	0.2750750028	58.947	9	38	4429.3	0.1	-0.155	0
733	0.5179462156	92.162	4	37	4506.9	-15.8	-0.659	0
734	0.5199920816	87.027	6	37	4472.1	-13.7	-0.681	0
735	0.5468771874	84.324	10	37	4244	-16.5	-0.776	1.54
736	0.5229290989	87.027	5	37	4246.9	-18.5	-0.678	0
737	0.4130108928	116.154	2	26	2418.6	15.9	0.7	50.44
738	0.5035293177	135.652	1	23	2232.3	18.7	0.817	17.37
739	0.5315754407	131.304	1	23	2261.2	15.6	0.696	7.38
740	0.5239240672	143.913	1	23	2213.1	15	0.757	6.35
741	0.085439641	94.362	3	94	10428.9	-8.2	-0.245	868.23
742	0.1172574921	53.333	7	42	4745.5	0.5	-0.343	0
743	0.141332819	33.421	6	38	4455.3	3.3	-0.513	1
744	0.0991498783	38.049	3	41	4594.4	-20.8	-0.663	0
745	0.2357584868	58.5	4	40	4594	-4.1	-0.283	20.22
746	0.1684465446	22.941	2	34	3693.1	-31.7	-0.874	85.44
747	0.1711845873	25.882	1	34	3636	-29.1	-0.706	85.44
748	0.0846821074	71.081	4	37	4323.6	-21.1	-1.057	0
749	0.0572418843	90.714	-4	42	4819.9	-26	-0.774	4.9
750	0.0683820816	83.571	2	42	4932.2	-0.1	-0.583	0
751	0.0925194434	45.349	0	43	4721.2	-8.3	-0.405	186.3
752	0.1254848585	35.455	0	44	4950.4	-12.4	-0.655	47.73
753	0.3914699998	74.706	2	51	5712.5	-34.8	-0.969	0
754	0.1909092126	65	-3	60	6980.6	-32.6	-1.183	1.59
755	0.2611898694	95.385	0	39	4256.7	-13.6	-0.29	33.54
756	0.4276392574	126.25	1	24	2665.6	-12.9	-0.225	0
757	0.4987716202	143.684	0	19	2116.9	36.7	1.105	59.31
758	0.4014498496	138.947	0	19	1945.7	18.4	0.926	9.87
759	0.4093180866	143.684	0	19	2056.8	30.2	0.916	59.32
760	0.4192592791	138.947	1	19	1989.8	23.4	0.921	4.83
761	0.474805072	132.353	1	17	1789.5	17.8	0.853	4.89
762	0.5132794666	138.947	1	19	2049.9	29.9	1.111	4.83
763	0.2143606947	117.6	2	25	2411.4	2.4	0.58	5.33
764	0.1772404141	109.583	4	24	3036.2	26.6	-0.013	991.38
765	0.1940009538	122.609	2	46	5258.7	33.3	0.5	761.09
766	0.1116857121	116.724	0	58	5673	20.2	0.997	612.06
767	0.1036081304	124.638	4	69	6790.4	26.5	1.007	1571.77
768	0.125820934	109.756	5	82	8459.1	12.8	0.389	240.24
769	0.4258949653	120.8	1	25	2662.6	29.4	0.896	4.88
770	0.414946438	176.19	0	21	2125.1	34.5	1.271	143.66
771	0.4919740299	72.174	3	23	2410.5	11	0.217	6.04
772	0.3701214218	103.958	10	48	5222.5	-9	-0.204	0
773	0.3237501599	78.919	8	37	4127.7	-3.2	-0.384	0
774	0.3339063155	65.946	7	37	4076.7	-7.8	-0.462	0
775	0.3210141336	79.189	7	37	4065.7	-16.4	-0.562	0
776	0.3216859765	78.919	8	37	4086.6	-0.7	-0.311	0
777	0.3833507593	122.083	2	24	2488.7	-4.1	0.096	22.1
778	0.5087864335	141.5	3	20	2174.2	3.6	0.335	7.12
779	0.4387071137	108.846	8	26	2956.3	-16.1	-0.577	6.95
780	0.1070207743	53.673	9	49	5744.7	-20.4	-0.851	7.19
781	0.386566881	105.833	2	24	2626	5	0.271	3.6
782	0.2900238418	74.4	3	25	2765.9	-15	-0.376	0.7
783	0.363834787	70.4	6	25	2854.9	-3.6	-0.404	42.58
784	0.3764378718	97.368	4	19	2260.2	12.5	0.1	0
785	0.3478590731	89.6	5	25	2759.8	-3.4	-0.224	5.51
786	0.4029328007	74	5	25	2859.8	-9.3	-0.52	11.45
787	0.0801753122	135.652	5	23	2665.8	9.8	0.017	0
788	0.4369017999	75.385	2	26	2852.1	2.6	-0.058	0
789	0.3662275005	148.571	2	21	2357.7	31	0.781	0.76
790	0.4655807621	77.368	6	19	2177.2	-23.6	-0.853	0
791	0.3756805815	85.217	6	23	2505.7	-17.2	-0.513	0
792	0.4293817115	121.667	1	24	2750.1	19.5	0.375	72.05
793	0.5050235871	190	2	20	1919	39.2	1.525	64.52
794	0.5116875951	170.5	2	20	1937	36.9	1.43	13.86
795	0.4990605256	206.471	0	17	1620.5	37.2	1.782	56.47
796	0.5476075645	183.889	-1	18	1847.6	30	1.128	17.64
797	0.5476075645	183.889	-1	18	1847.6	30	1.128	17.64
798	0.156229345	10.263	1	38	4849.1	-45.1	-2.095	0
799	0.1373610721	14.444	0	27	3445.3	-28.6	-1.763	0
800	0.1667636578	18.571	3	21	2745.5	-45.3	-2.257	0
801	0.1663286984	4	6	25	3193.3	-68.3	-2.536	0
802	0.2406710877	0	3	13	1719.3	-69	-2.523	0
803	0.1570725088	0	4	14	1875.5	-68.8	-2.664	0
804	3.87168141311821E-016	32.222	4	18	2071	14.1	0.489	0
805	0.2227939452	70.988	-2	81	9060.8	-15.6	-0.502	0
806	0.0841597059	70.667	-8	90	10210.2	-26	-0.616	52.24
807	0.036000638	47.419	3	62	6181.2	-8.2	-0.177	51.13
808	0.2039830782	19.5	5	20	2374.7	8.7	0.32	0
809	0.1888344652	48.636	3	22	2330.7	27.7	1	0
810	0.3327036625	39	3	20	2302.4	-14.6	-0.385	0
811	0.1909440867	68.25	4	40	4586.1	-9.5	-0.402	1.07
812	0.186746129	16.897	-5	29	3351.9	-41	-1.307	0
813	0.1111912572	21.667	5	36	3876.5	-30.7	-0.944	4.22
814	0.4885787126	122.581	3	31	3008.2	2	0.3	0.96
815	0.469749995	107.097	3	31	3058.3	-0.6	0.187	0
816	0.4716836511	94.516	3	31	3092.3	0.6	0.155	1.14
817	0.5867944724	187.692	1	13	1490.2	53.2	1.731	46.76
818	0.6191249668	210	1	13	1398.2	57.2	1.885	81.28
819	0.5887712702	157.692	1	13	1524.2	54.9	1.654	46.76
820	0.5456552744	157.692	0	13	1425.1	60.4	1.969	121.81
821	0.2928080846	94.375	5	32	3276.8	3.9	0.247	41.89
822	0.1908275192	94.545	4	33	3419.9	2.6	0.221	80.24
823	0.5740874811	152.857	1	14	1551.1	59.4	1.571	204.92
824	0.6007342683	160	1	14	1565.2	58.7	1.543	202.41
825	0.590566526	160	1	14	1579.2	59.9	1.55	258.5
826	0.4564315781	174.286	1	14	1609.4	66.8	1.95	98.17
827	0.228103007	112.8	4	25	2637.8	19.8	0.612	41.02
828	0.2364984235	101.2	4	25	2655.9	19.9	0.572	40.32
829	0.4738998193	107.5	3	20	2112.2	34.5	1.195	10.31
830	0.2496959278	126.129	3	31	3183.8	2.2	0.323	141.27
831	0.3760404203	127.391	2	23	2140.4	19.2	1.039	14.23
832	0.5666233929	185	1	20	1934.9	38.4	1.42	44
833	0.0917695481	27.209	5	43	4752.6	-44.9	-1.13	0
834	0.1823880812	77.692	7	39	4216.7	-20.5	-0.626	2.58
835	0.1945055324	97.674	10	43	4634.8	-11	-0.486	6.47
836	0.2214114314	102.632	7	38	3934.6	-1.1	-0.139	3.54
837	0.2055625629	102.632	7	38	3980.6	-6.2	-0.253	1.45
838	0.2199696791	102.632	7	38	3925.6	-1.4	-0.147	3.54
839	0.17260136	92.368	6	38	3879.3	-5.6	-0.15	10.24
840	0.2722105304	95	5	38	3834.7	-12.9	-0.311	2.34
841	0.0830489916	54.043	4	47	4833.7	3.2	-0.03	2.19
842	0.1197124327	58.837	3	43	4514.2	5.6	-0.119	24.09
843	0.2303961033	65.581	3	43	4526.3	1.4	-0.188	5.11
844	0.0710502133	40	3	44	4616.3	-14.1	-0.43	5.43
845	0.1876868584	45.581	4	43	4484.8	-16.3	-0.549	2.59
846	0.0846541275	63.721	4	43	4290.8	-10.7	-0.253	13.47
847	0.0892842889	70.465	3	43	4365.8	-4.5	-0.151	20.86
848	0.0337575168	47.674	2	43	4568.8	-15.9	-0.607	10.56
849	0.1391401184	68.378	0	37	4145.2	-11.2	-0.535	2.62
850	0.1852701791	47.297	1	37	3839.1	-11.9	-0.297	2.48
851	0.1195810086	39.459	3	37	3936.4	-4.9	-0.278	0
852	0.0980687924	42.162	5	37	3934.4	-11.6	-0.422	0
853	0.2305293312	66.591	1	44	4631	-1.8	-0.15	332.22
854	0.2750487703	63.488	4	43	5009.5	-3.8	-0.691	49.48
855	0.1605894879	102.778	3	18	2020.2	41.7	1.311	260.72
856	0.122283604	32.222	5	18	2126.1	8.3	0.278	0
857	0.1840083912	46.667	4	21	2327.2	-10.8	-0.49	0
858	0.5764588757	232.308	0	13	1379	40.7	1.669	7.66
859	0.4969406399	195	1	10	1097.6	8.9	0.84	0
860	0.3292870288	110	4	24	2669	31.8	0.867	5.04
861	0.3233107469	122.083	4	24	2666.9	36.1	0.946	54.91
862	0.3180288769	110	4	24	2713	36.3	0.908	18.71
863	0.5955076243	188.75	1	16	1627.5	46.3	1.625	0
864	0.5810869089	202.308	1	13	1398.1	53.8	1.808	9.89
865	0.5636726531	210	0	13	1384.2	52.2	1.854	8.29
866	0.5971618777	210	1	13	1384.1	60	2.023	10.42
867	0.5981170458	180	1	13	1418.1	58	1.892	67
868	0.6038876337	139.286	1	14	1569.2	62.3	1.65	228.23
869	0.610074837	232.308	-1	13	1407	26.8	1.462	10.5
870	0.2931969972	115	3	28	2950.2	6.8	0.429	40.4
871	0.6045418345	180	2	13	1489.3	53.2	1.477	0
872	0.5830325923	157.692	1	13	1466.2	56.8	1.731	100.78
873	0.6182165617	240	0	13	1363.1	39.3	1.723	3.43
874	0.5802311588	202.308	1	13	1370.1	54.1	1.854	9.89
875	0.7360053453	180	1	13	1375.1	30.6	1.323	3.2
876	0.6518674457	180	1	13	1408.1	61.7	2.008	19.23
877	0.3621724247	162.857	3	21	2152.4	29	1.043	3.05
878	0.2474487577	122.083	4	24	2609.9	39.6	1.075	78.53
879	0.4843407666	112.895	8	38	4349.2	-26.5	-0.818	0
880	0.2908969059	107.586	4	29	3103.5	3.4	0.114	403.25
881	0.1555837961	121.212	3	33	3259.8	0.1	0.324	57.23
882	0.0739765334	133.03	3	33	3290.9	12.5	0.655	98.36
883	0.300526957	142.5	3	24	2529.7	35.2	1.167	87.58
884	0.1831800932	54.688	4	32	3814.9	-35.8	-1.394	2.1
885	0.2450423575	138.333	4	24	2575.9	38.1	1.117	78.08
886	0.2214329744	158.75	3	24	2528.9	40.7	1.304	126.55
887	0.2551238258	103.75	4	32	3311.9	5.7	0.316	8.82
888	0.3783528083	115	3	28	2878.3	1.1	0.314	0
889	0.0334008004	9.524	1	21	1904.2	-43.2	-1.186	0
890	0.3474006281	79.259	7	27	3212.5	1.3	-0.356	0
891	0.2908398416	141.667	5	24	2515.7	32.1	0.833	5.07
892	0.2998560363	86.667	7	36	4037.7	-6.3	-0.433	0
893	0.2504897481	115.946	4	37	4203	-0.7	-0.2	63.62
894	0.4734679222	143.81	0	21	2276.3	23.2	0.81	242.95
895	0.4567235153	62.941	15	34	4155.8	2.8	-0.735	7.47
896	0.4681546671	62.941	16	34	4169.9	3.9	-0.747	7.47
897	0.4568984088	51.471	15	34	4175.8	4	-0.765	37.48
898	0.6858431235	142.308	1	13	1382.1	45.3	1.669	15.72
899	0.5420430841	202.308	0	13	1400	52.8	1.808	57.86
900	0.6607048347	127.692	0	13	1466.1	34	1.338	19.25
901	0.4797097847	78	1	20	2024.9	14.1	0.33	26.32
902	0.1857990886	106.364	4	11	1234.7	-16.1	-0.555	0
903	0.2371452616	80	4	11	1282.8	-14.6	-0.682	0
904	0.0652245582	110.667	4	15	1589.3	-11.6	-0.32	0
905	0.0544959055	121.667	4	12	1337.8	0.3	-0.083	0
906	0.1156724905	111.429	4	14	1628.2	0.7	0.007	0
907	0.4735306023	94.545	2	33	3265.7	3.4	0.306	0
908	0.4863762376	94.545	3	33	3265.7	4.1	0.294	0
909	0.4221519068	109.394	2	33	3187.6	6.5	0.57	9.77
910	0.4029345575	148	1	25	2383.5	14.2	0.756	31.01
911	0.5273952769	169.474	1	19	1986.9	39	1.416	35.88
912	0.1837498977	13	3	30	3162.6	-11.2	-0.413	0
913	0.3519886581	14.5	5	20	2486.4	-14	-0.95	0
914	0.282622543	0	6	20	2549.5	-32.5	-1.53	0
915	0.097380605	13.111	5	45	5021.2	-37.5	-1.038	0
916	0.1332846115	38.684	4	38	3936.6	-4	-0.232	4.43
917	0.1553833144	55.405	4	37	3838.6	-0.9	-0.1	1.97
918	0.1703025131	21.6	1	50	5526.5	-25.7	-0.69	82.43
919	0.2651667117	37.234	1	47	5442.1	-32.2	-0.917	0
920	0.1366132888	28.222	2	45	5023.8	-27.6	-0.702	0
921	0.0740568937	47.66	4	47	5131.5	-14.6	-0.272	0
922	0.035246485	51.915	6	47	5305.4	-12.4	-0.487	0
923	0.1988236492	77.209	2	43	4528.1	0.4	-0.077	351.44
924	0.1392416884	10.541	6	37	4273.2	-13.4	-0.908	0
925	0.2004874645	21.081	4	37	4174.1	-6.9	-0.659	0
926	0.2096907924	21.081	2	37	4069.8	-3.5	-0.408	0
927	0.1618269543	114.655	-2	58	6001	35	1.002	784.73
928	0.0801873928	89.429	-2	35	3426.8	13.4	0.691	52.01
929	0.0523212152	117.143	6	70	7168.7	17.5	0.549	1391.43
930	0.0662566536	22.791	0	43	4647.4	4.1	-0.242	586.34
931	0.1951208092	132.571	3	70	7067.7	28.2	0.937	1811.44
932	0.1115775534	121.724	0	58	5640.9	21.3	1.036	612.08
933	0.1698186313	92.424	4	33	3197.4	-16.5	0.124	3.98
934	0.2636622291	104.643	3	28	2898.9	-3.9	0.071	6.73
935	0.2556978921	110.645	3	31	3137.5	2.5	0.426	0.74
936	0.1686289499	98.182	3	33	3154.3	-12.2	0.285	14.9
937	0.2741874683	111.379	2	29	2783.8	-0.9	0.534	14.9
938	0.4707135536	131.304	2	23	2146.2	26.6	0.996	61.03
939	0.4128313127	81.333	3	30	3184.5	-6.2	-0.167	0
940	0.4488094946	70.4	2	25	2684.6	-3.4	0.108	36.99
941	0.3815586465	78.4	3	25	2608.6	-14.5	-0.056	139.35
942	0.1892366562	115	2	28	2869.8	5.1	0.361	6.72
943	0.1813103949	118.571	2	28	2883.8	6.2	0.439	6.72
944	0.2143606947	117.6	2	25	2411.4	2.4	0.58	5.33
945	0.1892366562	115	2	28	2869.8	5.1	0.361	6.72
946	0.266048441	97.941	2	34	3354.7	-3.9	0.318	3.65
947	0.1414530347	101.212	3	33	3239.5	-12.6	0.197	15.1
948	0.3669029729	117.6	1	25	2425.3	-5.4	0.544	11.14
949	0.1095899041	98.182	2	33	3255.5	-14.3	0.13	11.31
950	0.0942375305	95.455	2	33	3211.5	-18.4	0.136	11.31
951	0.3521381883	121.429	2	21	1983.8	7.8	0.848	2.85
952	0.2143606947	117.6	2	25	2411.4	2.4	0.58	5.33
953	0.2298025409	121.2	2	25	2455.4	8.1	0.572	6.17
954	0.5054738113	138.947	1	19	2013.8	32.1	1.205	3.44
955	0.3669029729	117.6	1	25	2425.3	-5.4	0.544	11.14
956	0.3159709865	126.129	2	31	3147.4	5.9	0.51	19.32
957	0.2555400138	88.71	3	31	3203.6	1.5	0.319	2.06
958	0.2441239024	108.214	3	28	2926.9	-2.3	0.154	6.73
959	0.2800788133	103.871	4	31	3339.4	-8	-0.135	10.29
960	0.3082749185	97.5	1	28	3019.8	-1	0.036	16.69
961	0.3082140995	117.333	3	30	2997.3	5.4	0.47	0.97
962	0.3548686452	105.385	3	26	2562.8	9.5	0.669	0
963	0.3705147449	87.037	2	27	2791.7	0.1	0.174	7.49
964	0.3722323246	88.75	2	32	3195.3	-21	-0.191	38.07
965	0.3903178593	115.926	1	27	2687.6	5.1	0.541	130.9
966	0.1807475212	92.424	4	33	3153.3	-16.5	0.191	3.99
967	0.3328815644	95	3	32	3155.2	-5	0.3	8.27
968	0.1503625145	77.576	6	33	3186.5	-18.9	-0.036	8.64
969	0.3427348899	86	1	25	2669.6	5.8	0.416	46.87
970	0.4820518049	154.211	1	19	2001.8	27.5	1.147	4.83
971	0.4650243881	144.211	-1	19	1943.7	33.3	1.5	17.21
972	0.4183626883	128.421	1	19	2071.9	22.2	0.853	4.09
973	0.3399880507	190	1	18	1811.8	48.1	1.75	60.7
974	0.4770442986	194.737	1	19	1956.8	59.2	1.863	29.92
975	0.5435692291	174.211	2	19	1971.8	47.6	1.421	11.14
976	0.545261344	174.211	2	19	1941.8	48.6	1.479	22.04
977	0.5095523783	164.211	2	19	1943.8	39.6	1.332	10
978	0.1092003751	19.556	3	45	5195.8	-32.9	-0.951	0
979	0.0332238128	51.915	6	47	5305.4	-11.5	-0.472	0
980	0.0882683425	73.25	4	40	4166.9	-10.7	-0.055	0
981	0.0861158921	54.043	6	47	5212.4	-9.1	-0.211	0
982	0.168520534	51.837	5	49	5404.7	-10.6	-0.288	0
983	0.2477383414	46.8	6	50	5771.2	-23.7	-0.79	1.8
984	0.1154971442	43.617	7	47	5306.8	-5.7	-0.364	0
985	0.0517337767	51.915	7	47	5304.5	-13.1	-0.526	0
986	0.0625939347	52.917	8	48	5359.6	-5.8	-0.398	0
987	0.1080558314	13.243	7	37	4349.5	-22.4	-1.222	0
988	0.0707184618	28.919	6	37	4308.5	-17	-0.976	0
989	0.1790589535	50.87	5	46	5124.3	-3.7	-0.283	43.56
990	0.410653881	20.526	2	19	2207.8	-49.4	-1.479	0
991	0.1596138574	32.54	8	63	6935.8	-24.3	-0.813	0
992	0.0822229263	37.121	9	66	7038.7	-19.8	-0.498	0
993	0.071564492	24.423	8	52	5805	-22.8	-0.81	0
994	0.2533831362	37.083	2	24	2553.3	2.7	-0.217	0
995	0.186598278	55.714	0	7	786	-39.2	-1.4	0
996	0.3069066583	138.333	-2	12	1374.9	20.8	0.825	81.8
997	0.1122468982	85.882	3	34	3471.9	14.5	0.524	0.73
998	0.2188297978	101.818	2	22	2545.4	14.4	0.1	60.64
999	0.4115788148	107.778	0	9	1095.4	-14.3	-0.433	0
1000	0.1539082118	54.4	-1	25	2732.7	21.5	0.452	335.13
1001	0.0253516594	42.963	1	27	3318.1	12	-0.359	0
1002	0.2459538632	23.333	2	21	2272.1	1	-0.129	0
1003	0.2131827714	4.545	2	22	2425.3	8.9	-0.014	0
1004	0.1314472027	125	-2	18	1906.4	26.4	1.122	807.58
1005	0.1069193188	34.762	7	42	4919.7	7.7	-0.214	4.75
1006	0.1059585149	37.143	7	42	4947.8	8.5	-0.205	19.05
1007	0.4825499101	149.333	5	15	1771.6	36.5	0.54	0.68
1008	0.1930556332	48.636	6	44	5063	6.5	-0.334	2.32
1009	0.0347058135	23.902	8	41	4981.6	-20.7	-1.151	0
1010	0.4539078542	63.846	10	26	3202.5	-26.5	-1.35	0
1011	0.2706755679	82.692	9	26	2903.3	-3.1	-0.438	0.57
1012	0.5748504538	49	5	20	2484.4	-29.6	-1.36	0
1013	0.5416270461	54	4	20	2427.3	-25.1	-1.075	0
1014	0.5503234556	52.917	5	24	2904.1	-20	-1.017	0
1015	0.5301380384	65	5	24	2886	-20.1	-0.975	0
1016	0.580556568	35	9	28	3431.8	-5	-0.757	0
1017	0.2878792706	82.692	9	26	2880.2	-3.7	-0.45	0.57
1018	0.2847791705	41.515	5	33	4052.5	-19.7	-1.003	0
1019	0.4668788961	83.235	2	34	3943.3	-24.6	-0.918	0
1020	0.4359972311	50.286	4	35	4341.6	-38.5	-1.349	0
1021	0.435717153	50.286	4	35	4313.6	-37.6	-1.331	0
1022	0.0117812014	84.839	2	31	3236.6	25.5	0.681	4.96
1023	0.1792688893	38.214	0	28	2911	16.4	0.389	1.59
1024	0.0622133364	71.333	2	30	3167.4	19.3	0.45	12.09
1025	0.0358419115	65	2	30	3171.5	21.3	0.507	4.98
1026	0.1461017972	43.448	0	29	2902.8	2.5	0.148	0
1027	0.2529494264	22.667	-1	30	3094.1	-6	-0.127	0
1028	0.1192195018	43.448	0	29	2902.8	4	0.172	0
1029	0.1268265676	46.897	0	29	2902.9	3	0.155	0
1030	0.1329342753	46.897	0	29	2916.9	3.5	0.159	0
1031	0.1507531748	50.345	0	29	2984	14.1	0.341	0
1032	0.238025597	29	-1	30	3047.9	-3.2	-0.037	0
1033	0.2461098941	32.333	-1	30	3080	-1.7	-0.02	0
1034	0.1053613553	52.703	-1	37	3929.2	-11.2	-0.189	3.02
1035	0.0297864949	87.667	0	30	3141.3	27.9	0.747	116.64
1036	0.0702475156	74.667	2	30	3165.5	21.6	0.443	0
1037	0.0608717994	74.667	2	30	3179.5	20.6	0.423	1.3
1038	0.0590919966	74.667	2	30	3192.5	18.2	0.353	0
1039	0.0679953276	58.333	2	30	3138.3	13	0.19	0
1040	0.0221351612	71.333	2	30	3137.4	21.3	0.433	1.43
1041	0.0712800397	78	2	30	3179.5	22.5	0.52	25.01
1042	0.0921609268	77.667	2	30	3195.4	27.6	0.5	11.86
1043	0.0565160822	71.333	2	30	3165.4	19.8	0.413	1.37
1044	0.0145909739	71.333	2	30	3142.4	20.2	0.4	1.37
1045	0.0814599064	78.387	2	31	3236.5	25.8	0.555	76.11
1046	0.0208682988	74.667	2	30	3156.5	21	0.41	1.3
1047	0.1313646961	83.793	-1	29	3029.2	27.3	0.679	7.53
1048	0.1329342753	46.897	0	29	2916.9	3.5	0.159	0
1049	0.1209211562	36.897	-1	29	2980	3.2	0.114	0
1050	0.285804586	26	-2	30	3107.1	-10.2	-0.197	0
1051	0.285804586	26	-2	30	3107.1	-10.2	-0.197	0
1052	0.1741435873	27	4	40	4240.3	-20.8	-0.513	0
1053	0.214829758	35.667	0	30	3052.1	2.7	0.08	0
1054	0.136017366	50.345	1	29	3096.3	7.1	0.038	0
1055	0.0186735797	87.667	-1	30	3122.2	27.2	0.793	112.53
1056	0.0580568748	80.69	1	29	3143.4	27.4	0.641	0
1057	0.3163936897	45.333	-1	30	3102.1	3.8	0.13	0
1058	0.1474754185	72.258	0	31	3341.7	27	0.69	57.6
1059	0.1828521491	32.333	-1	30	3200.1	3.4	-0.043	0
1060	0.0800590878	71.333	2	30	3126.4	23.7	0.56	4.8
1061	0.1586279724	65.806	1	31	3548.8	12.8	-0.016	57.55
1062	0.0935268095	68	0	30	3420.6	14.8	0.09	29.64
1063	0.0223955099	84.138	2	29	3076.4	26.2	0.652	5.01
1064	0.0639236351	78	2	30	3149.5	22.5	0.53	4.98
1065	0.148959808	31.613	3	31	3204.6	-0.4	-0.187	0
1066	0.2638794168	22.667	-2	30	3073	-9.3	-0.163	0
1067	0.0208299689	36.897	2	29	3061.3	8.3	-0.038	0
1068	0.1952244604	39	2	30	3176.5	6	-0.05	0.84
1069	0.0598121862	78	2	30	3130.4	15.3	0.343	3.73
1070	0.1361895086	84.839	2	31	3296.7	24.6	0.539	39.54
1071	0.0891179246	75.161	1	31	3253.5	23.9	0.471	12.33
1072	0.0665245477	74.667	1	30	3152.5	20.3	0.443	1.35
1073	0.1306371097	43.448	0	29	2995.9	12.3	0.214	0
1074	0.14181381	46.897	0	29	2930.9	3.9	0.162	0
1075	0.1826190378	25.161	-2	31	3164.2	-9.1	-0.148	0
1076	0.135555782	59.677	0	31	3388.7	26.2	0.535	0
1077	0.0994090498	23.636	-2	33	3413.7	13.3	0.142	3.15
1078	0.1378015013	38.485	-2	33	3362.7	12.3	0.285	7.49
1079	0.1295699084	38.485	-2	33	3376.7	12.7	0.288	7.5
1080	0.109019969	90.667	-1	30	3026.2	36.3	1.047	38.26
1081	0.0304058159	84.333	-1	30	3123.2	27.4	0.793	198.71
1082	0.1377992356	90.968	0	31	3274.5	28	0.723	206.43
1083	0.0347618187	55	-1	32	3466.9	13.8	0.303	56.52
1084	0.0966650386	42.813	0	32	3509.9	2.3	0.022	58.71
1085	0.0513105687	56.452	1	31	3240.5	26	0.445	3.67
1086	0.0928272464	73.793	-1	29	3311.5	21.9	0.228	4.81
1087	0.1534055727	35.667	0	30	3508.6	-4.1	-0.433	0.63
1088	0.0811388974	78.462	0	26	2773.8	41.9	1.1	57.44
1089	0.0903635727	57.778	1	27	3034.2	11.3	0.119	0
1090	0.082297068	81	2	30	3124.5	28.6	0.66	7.55
1091	0.0561743844	45.357	1	28	3053.3	19.9	0.364	17.94
1092	0.1338030399	68	0	30	3175.3	24.8	0.55	264.42
1093	0.1518967351	71.333	0	30	3189.4	24.1	0.537	45.67
1094	0.1044877202	40.345	-1	29	3210.4	11.7	0.038	0.78
1095	0.1180415759	86.667	0	27	2796	19.1	0.689	2.64
1096	0.1244592626	57.778	0	27	2864	21.9	0.615	5.87
1097	0.1227277333	97.391	2	23	2475.6	34.1	0.826	0
1098	0.0524707094	75.556	1	27	2920.1	37.5	0.852	388.12
1099	0.1259183873	27.2	-1	25	2669.5	-5.4	-0.124	0
1100	0.1090610597	57.778	-1	27	2941.2	9.4	0.259	7.99
1101	0.3254893436	68.519	2	27	2947.3	29.7	0.556	31.15
1102	0.2462775297	37.308	2	26	2957.9	2.2	-0.119	0
1103	0.0965428272	84.783	3	23	2505.6	31.5	0.678	4.85
1104	0.1426605545	76.429	1	28	3002.2	18.5	0.404	123.32
1105	0.211702284	26.154	3	26	2774	-23.6	-0.573	0
1106	0.0862531939	74.615	0	26	2759.8	40.3	1.015	57.44
1107	0.0890914937	54.074	1	27	3020.2	9.9	0.037	0
1108	0.1837705527	40.645	0	31	3297.3	8.7	0.032	1.65
1109	0.2481031085	26	-1	30	3055.1	-5.3	-0.083	0
1110	0.0843365681	36.897	-2	29	2908.9	-6.7	0.024	0
1111	0.0959600226	62.5	-2	28	2905	8.4	0.318	22.08
1112	0.2699823953	35.667	-2	30	3061	-3.5	0.04	0
1113	0.2777435914	35.667	-2	30	3047	-3.9	0.037	0
1114	0.0949067336	36.897	-1	29	3001.1	10.8	0.183	0
1115	0.0281919871	91	-1	30	3211.6	21.6	0.583	106.43
1116	0.0806718158	91	0	30	3210.6	22.6	0.583	106.34
1117	0.0976497254	36.897	0	29	2942	4.3	0.097	0
1118	0.1079694749	36.897	0	29	2956	4.7	0.1	0
1119	0.1332873437	36.897	0	29	3000	12.8	0.248	0
1120	0.0670398857	36.897	1	29	3011.1	1	-0.031	0
1121	0.0191544868	87.667	0	30	3106.3	29.1	0.817	190.99
1122	0.0350984595	72.258	2	31	3213.6	21.7	0.503	0.65
1123	0.0366988993	59.677	2	31	3247.6	23	0.471	1.29
1124	0.0259389727	94.194	2	31	3297.7	31.1	0.668	114.6
1125	0.0548976044	68	2	30	3195.4	19.4	0.33	0.97
1126	0.116253911	69.032	3	31	3325.7	25.7	0.432	0
1127	0.0800055209	71.333	2	30	3175.4	19.7	0.387	1.37
1128	0.4683116232	80	3	22	2290.3	-2	-0.182	0
1129	0.5021860652	166.471	2	17	1652.5	13.5	1	1.42
1130	0.2809129704	120	4	22	2071	8.4	0.832	0
1131	0.170798381	101.373	8	51	5985.1	20.5	-0.084	4.43
1132	0.1837705527	40.645	0	31	3297.3	8.7	0.032	1.65
1133	0.2481031085	26	-1	30	3055.1	-5.3	-0.083	0
1134	0.2481031085	26	-1	30	3055.1	-5.3	-0.083	0
1135	0.0512147995	28.889	3	27	3013.2	14.3	0.022	0
1136	0.1179693675	35.455	-1	33	3505.9	8.1	0.006	4.2
1137	0.1650064226	69.524	-1	21	2172	32.9	1.143	340
1138	0.1900805634	74.286	-1	21	2186.1	34	1.157	332.51
1139	0.0287633482	62.903	1	31	3295.6	25.1	0.439	3.67
1140	0.0290853081	75.484	1	31	3261.6	25.3	0.494	3.27
1141	0.234901968	66.857	7	35	4137	-7.6	-0.403	352.87
1142	0.1588264013	51.471	4	34	3991.5	4.7	-0.415	380.47
1143	0.0210872643	87.667	0	30	3136.3	28.5	0.78	116.64
1144	0.0638364453	74.667	2	30	3179.5	22	0.447	3.56
1145	0.1228125373	35.455	-2	33	3533.9	5	-0.079	3.31
1146	0.0938103492	52.439	4	41	4289	-8.4	-0.129	0
1147	0.1208683993	66.829	2	41	4225.1	0.7	0.198	2.17
1148	0.1797650992	69.474	6	38	4125.1	12.3	0.429	4.62
1149	0.1144732358	46.897	0	29	2787.7	-2	0.241	0
1150	0.0820805711	62.222	3	36	4081.3	-12.5	-0.592	4.59
1151	0.2659856665	80	4	39	4310.7	-23	-0.744	127.19
1152	0.2201165487	62.564	5	39	4260.7	-20.9	-0.692	12.26
1153	0.1566988371	59.839	3	62	7048.6	0.6	-0.279	0
1154	0.1969979405	72.553	3	47	5465	11.7	-0.351	722.99
1155	0.1978524718	82.564	3	39	4286.6	-10.6	-0.462	252.22
1156	0.1636269299	101.923	2	26	2766.9	20	0.523	1089.7
1157	0.1361437864	36	8	65	7132	-24.8	-0.722	0
1158	0.6234289252	120.588	8	17	2106.2	1	-0.606	0
1159	0.1768812215	95	5	38	4195.9	2.4	-0.205	78.66
1160	0.0958693382	43.333	0	54	6499.7	-25.7	-1.106	0
1161	0.1436974372	64.459	11	74	8651.3	-21.2	-0.818	13.65
1162	0.0613585894	31.22	3	41	4188.1	-8.3	-0.066	2.49
1163	0.1347571892	47.561	3	41	4470.9	-8	-0.407	128.99
1164	0.082545767	28.78	3	41	4231.1	-11.4	-0.195	2.47
1165	0.0831689081	87.356	-3	87	9992.6	-7.5	-0.403	438.89
1166	0.2308564069	47.561	2	41	4474.1	-10.7	-0.371	0
1167	0.2334440846	69.643	5	28	3472.6	9.2	-0.654	21.72
1168	0.1197673957	144.667	4	60	5881.4	30.8	1.058	1427.35
1169	0.2347253605	59.167	2	48	4737.5	7.6	0.198	15.45
1170	0.2392402718	99.492	1	59	5246.8	9.7	0.778	10.52
1171	0.2018521453	71.129	1	62	5778.3	5.3	0.534	5.33
1172	0.0952195574	102	2	45	4097.9	15	0.88	44.19
1173	0.0952195574	102	2	45	4097.9	15	0.88	44.19
1174	0.0281722599	108.864	1	44	4172.8	22.4	0.911	109.91
1175	0.3456447374	76.97	4	33	3579.2	-6.5	-0.415	0
1176	0.1261915549	83.81	1	21	2105	34.8	1.214	354.43
1177	0.4405564653	97.333	4	30	3219.3	5.1	0.087	39.84
1178	0.2132469961	43.2	4	25	2929.8	-18.3	-0.932	0
1179	0.3478576747	74.651	5	43	4803.3	-1.3	-0.416	0.69
1180	0.0673328202	63.913	2	23	2269	-8.6	-0.043	1.08
1181	0.0577788254	58.667	1	30	3025	-20.7	-0.36	0
1182	0.0821400347	61.286	11	70	7999.5	6.5	-0.417	39.76
1183	0.2064655792	62.045	3	44	5094.5	-7.7	-0.745	55.48
1184	0.2064655792	62.045	3	44	5094.5	-7.7	-0.745	55.48
1185	0.307695278	72.075	4	53	5451.3	-17.6	-0.375	26.88
1186	0.1196911439	85.69	10	58	6504.1	4.5	-0.298	43
1187	0.1733427054	66.176	4	34	3952.5	2.7	-0.359	0
1188	0.2048097013	71.136	6	44	5323	3.9	-0.589	6.61
1189	0.3504339856	95.455	7	44	5050	20.7	0.064	80.46
1190	0.3082999104	110.909	6	44	5191.4	28.1	0.202	118.15
1191	0.3098639134	110.909	6	44	5177.4	27.1	0.202	106.53
1192	0.113598713	94.722	-2	36	3581.7	7.9	0.564	203.17
1193	0.1248720502	98.947	-4	76	7443.6	17.1	0.886	197.6
1194	0.1658020855	32.667	-1	30	3431.4	-3.2	-0.29	10.84
1195	0.3659122824	66.364	0	22	2373.1	6.4	0.195	66.1
1196	0.0738496335	81.429	-4	84	7938.5	-8.5	0.065	3.54
1197	0.2064655792	62.045	3	44	5094.5	-7.7	-0.745	55.48
1198	0.1679282489	114.286	-2	35	3282.6	27.3	1.294	749.32
1199	0.2226129823	55.714	4	42	4690.3	-4.8	-0.586	5.5
1200	0.1337181551	58.4	0	25	2805.9	12.6	0.176	163.64
1201	0.1289495036	50.37	0	27	2974	7.6	0.052	241.85
1202	0.1906914176	75.556	0	27	2986.9	23.5	0.293	600.76
1203	0.1737459398	46.667	2	27	3032.1	8.8	-0.011	338.33
1204	0.1284889998	63.846	1	26	2868.9	6	0.112	259.34
1205	0.1617753643	94.865	0	37	3884.1	22.2	0.576	327.11
1206	0.1563219581	73	-1	20	1962.8	16.6	0.94	0.8
1207	3.81014854518284E-016	86.667	4	18	1943.2	18.3	0.744	0
1208	0.0561111111	86.667	5	18	2042.3	14.4	0.517	0
1209	4.02759991217811E-016	86.667	6	18	2141.4	12.1	0.289	0
1210	0.3238391042	146.25	1	8	954.4	23.4	0.587	0
1211	0.2733075516	130	1	9	1055.5	17.8	0.444	0
1212	0.3317684267	130	0	9	1083.5	9.4	0.133	0
1213	0.0551894781	49.247	6	93	10307.7	-22.1	-0.912	8.64
1214	0.050058701	62.941	3	17	1963.4	-24.5	-1.212	0
1215	0.029392035	27.436	3	39	4501.6	-8.6	-1.049	0
1216	0.4024250866	93.478	3	23	2371.2	0.3	0.313	0
1217	0.4661502258	101.667	3	24	2541.5	1.2	0.267	0
1218	0.4587735234	105.833	3	24	2484.4	6.1	0.488	0
1219	0.3604015802	97.917	4	24	2586.6	-4.1	-0.108	6.93
1220	0.3706126846	110	4	24	2568.6	-4.9	-0.146	0
1221	0.3726581878	93.75	3	24	2576.5	-1.4	-0.104	0
1222	0.3899573216	93.75	4	24	2575.6	-0.9	-0.104	3.2
1223	0.4017515251	128.421	3	19	2019.9	14.3	0.737	2.73
1224	0.1480191567	194.667	0	15	1772.3	96	2.353	1186.64
1225	0.1059649816	194.667	0	15	1788.3	92	2.08	1186.6
1226	0.1487725233	14.286	0	7	763.9	-69.6	-1.271	0
1227	0.1679904969	24.884	0	43	3257.1	-35.4	-0.133	0
1228	0.0617494265	74.545	0	88	8737.7	-6.1	-0.003	167.01
1229	0.1105924837	72.778	-3	90	8889.3	-4.9	0.114	111.48
1230	0.0590581599	64.805	-2	77	7284.7	-3.8	0.082	125.78
1231	0.0902338385	91.333	0	60	4851.6	5.5	0.837	679.89
1232	0.0799118508	56.774	-2	62	6276	-9.7	-0.252	1.76
1233	0.2603488982	24.375	2	16	1905.4	-28.8	-1.219	0
1234	0.1362615593	48.871	1	62	7232.1	-29.6	-1.3	0
1235	0.2892592605	49.804	11	51	5979.1	-18.6	-0.8	0
1236	0.5096868898	152.5	1	16	1682.5	19.2	0.931	8.64
1237	0.5063379693	176.875	1	16	1648.5	16.9	0.994	8.57
1238	0.0520208017	75.443	6	79	8637.3	11.4	0.072	1350.25
1239	0.4271104985	71.333	11	30	3639	4.1	-0.537	7.83
1240	0.4659799096	206.111	5	18	1962	47.7	1.344	204.18
1241	0.5923320476	130.667	3	15	1559.4	11.5	0.587	0
1242	0.4756474008	157.619	1	21	2195.2	40.5	1.048	146.78
1243	0.157200713	28.864	3	44	4592.6	-5.1	-0.341	0
1244	0.1503131846	26.591	3	44	4578.6	-6.3	-0.391	0
1245	0.0992353444	74.889	7	90	9108.7	1.4	0.206	10.01
1246	0.1591129605	60.667	12	45	5191.5	-17.6	-0.636	0
1247	0.4487430695	120	1	13	1422.1	35.3	1.131	0
1248	0.2339753743	132.857	3	14	1458.1	-1.4	0.671	0
1249	0.5413334939	147.143	1	14	1312	2.4	1.014	4.54
1250	0.0539366741	28.824	4	17	1892.6	-16.8	-0.876	0
1251	0.0015376227	5.882	4	17	1906.5	-26	-1.218	0
1252	0.2544182555	53.889	4	18	2137.8	9.1	-0.317	0
1253	0.1514824809	94.865	4	37	3894.7	4.3	0.176	6.61
1254	0.15158982	94.865	4	37	3922.7	3.4	0.159	6.75
1255	0.1086689346	92.162	5	37	3819.6	-0.4	0.089	0.65
1256	0.1468230562	102.703	5	37	3845.7	4.2	0.214	6.09
1257	0.1541378118	110.541	5	37	3843.7	4.7	0.195	27.35
1258	0.3013397862	104.643	4	28	2995.3	2.2	0.293	13.45
1259	0.6195308616	240	0	13	1393.1	41.1	1.692	4.53
1260	0.4119945564	188.667	1	15	1550.5	36.6	1.56	5.76
1261	0.5844058443	195	0	16	1654.4	27.5	1.3	46.14
1262	0.5664822232	112.632	1	19	2007.6	13.6	0.516	222.9
1263	0.4489987613	172.308	1	13	1492.2	62.2	1.854	224.22
1264	0.3924601178	148.261	6	23	2628.9	37.3	0.748	52.92
1265	0.6121641548	167.143	2	14	1567.3	25.2	0.921	105.37
1266	0.47299832	152.5	1	16	1689.3	19.1	1.006	14.74
1267	0.093897175	48.75	7	32	3746.2	-21.1	-0.759	18.72
1268	0.5240724864	217.647	1	17	1792.7	68.4	2.059	9.87
1269	0.5189891643	124.444	4	18	2041	31.5	0.617	19.24
1270	0.4377163911	128.421	0	19	1976.6	27.9	1.258	0
1271	0.0155920566	93.111	5	45	4648.5	-2.2	0.016	0
1272	0.0941937253	95.435	6	46	4927	0.5	-0.013	42.88
1273	0.0391018702	95.217	5	46	4998	4.9	0.03	149.03
1274	0.3847798237	90.714	2	28	2939.2	-10.4	0.061	0.73
1275	0.3112527229	115	3	28	2920.2	7	0.439	233.38
1276	0.2444898347	100.69	2	29	2911.9	14.5	0.6	43.06
1277	0.1384690846	48.913	6	46	4836.6	-12.3	-0.463	0
1278	0.156916927	44.565	5	46	4904.6	-10.7	-0.448	0
1279	0.1643575779	46.739	6	46	4917.6	-12.9	-0.55	0
1280	0.1751573902	40.435	6	46	4947.7	-16.1	-0.591	0
1281	0.1276754921	44.565	5	46	4834.6	-9.2	-0.383	0
1282	0.1480541275	46.739	5	46	4858.6	-16.6	-0.55	0
1283	0.1378653837	61.481	4	27	3231.2	-38.2	-1.293	0
1284	0.1516717198	40.435	7	46	4978.8	-17.4	-0.641	0
1285	0.0689928836	76.486	2	74	7528.7	-4.4	-0.034	5.51
1286	0.2819096226	65.882	7	34	4036.2	18.7	-0.303	0
1287	0.3317471013	65	6	30	3490	1.4	-0.07	0.83
1288	0.2095318459	54.167	8	36	4422.7	-32.5	-1.572	0
1289	0.2468847952	44.865	6	37	4347.3	-6.8	-0.476	0.8
1290	0.0956704709	64	5	35	3843.6	0.1	-0.211	0
1291	0.2003138273	49	5	20	2189.1	-2.9	-0.42	0
1292	0.1288131512	121.212	2	33	3261.7	4	0.515	110.35
1293	0.0335379376	100.606	3	33	3462.8	13.1	0.509	7.27
1294	0.0750583036	70.313	6	32	3356.7	-4.6	-0.275	40.18
1295	0.2134453515	97.586	3	29	3111.2	-0.6	0.228	547.62
1296	0.1181582804	60	3	13	1588.3	25	0.362	0
1297	0.503405514	120.476	3	21	2136.3	32.5	0.99	3.12
1298	0.260277275	127	1	20	2140.1	41.4	1.11	187.01
1299	0.1433376559	120	8	39	4249	14	0.192	200.45
1300	0.0307161409	101.071	3	28	3029.2	-2.8	-0.093	0
1301	0.3486400879	0	2	9	1143.4	-75.5	-2.9	0
1302	0.2667383427	83.571	2	14	1443	-9	-0.214	0
1303	0.1880955803	85.417	1	24	2584.5	23.5	0.808	97.98
1304	0.3846195526	102.632	2	38	3913.7	0.4	0.142	13.43
1305	0.2743470616	27.857	1	14	1693	-8.5	-0.8	0
1306	0.1607321624	64.667	4	15	1791.4	13.9	-0.32	0
1307	0.4558471092	97.5	1	16	1814.7	7.3	0.056	63.02
1308	0.0669380516	121.667	1	12	1146.6	1.4	0.625	0
1309	0.2831494443	84.783	3	23	2390.3	11.2	0.235	0
1310	0.4375763576	153.333	1	21	1983.3	28.5	1.343	16.98
1311	0.3406095708	130	2	21	1975.2	13.4	0.914	11.32
1312	0.3492364011	148.571	2	21	1994.2	23.1	1.024	14.28
1313	0.424943349	148.571	1	21	1969.2	27.5	1.329	17.28
1314	0.3895891123	134.286	1	21	1976	17.2	1.014	18.5
1315	0.2967233694	63.243	8	37	4173	-5	-0.4	0
1316	0.0501285938	89.659	-6	88	9898.9	-23.1	-0.557	202.9
1317	0.0989297708	125.195	-3	77	8303.3	11.5	0.475	68.44
1318	0.1384767183	142.987	-2	77	8033.4	25.8	0.858	609.3
1319	0.0773145931	65.882	5	34	3789.5	3.6	-0.224	3.4
1320	0.0610400283	51.389	4	36	4018.7	12.9	0.303	0
1321	0.1418667814	38.049	4	41	4689.4	6.8	-0.08	19.32
1322	0.4077681109	51.25	7	40	4680.5	-3	-0.473	156.53
1323	0.2685903896	76.429	4	42	4755.5	2.8	0.031	0
1324	0.1416507643	58.444	1	45	4899.5	-9.8	-0.404	70.83
1325	0.2575614212	60.213	6	47	5377.4	5.2	-0.289	67.47
1326	0.1388324187	58.667	3	15	1601.1	-54.7	-1.373	0
1327	0.5853674958	160.588	1	17	1732.6	53.1	1.618	302.65
1328	0.4324944771	130	2	21	2336.6	41.4	1.09	46.89
1329	0.2249495078	98	-1	15	1556.1	-28.5	-0.26	0
1330	0.075326227	16.596	7	47	5356.4	-27.4	-0.796	0
1331	0.473119586	190	2	18	1865.9	39	1.5	1.58
1332	0.4770604713	174.737	1	19	1945.9	42.3	1.463	39.42
1333	0.4819194342	174.737	1	19	1865.8	44.9	1.611	176.63
1334	0.4156729049	89.13	2	23	2429.2	-5.6	0.083	0
1335	0.4534131591	105.833	3	24	2498.4	8.3	0.488	0
1336	0.3702647377	93.75	4	24	2602.6	-5.1	-0.217	0
1337	0.3808755459	110	3	24	2564.6	-0.6	0	0
1338	0.3717556705	93.75	4	24	2632.6	-4.1	-0.233	0
1339	0.0756240362	43.793	2	29	3207.3	-5.8	-0.41	0
1340	0.149453846	93.718	-2	78	8706.9	-0.4	-0.128	60.51
1341	0.0408614766	118.452	-6	84	9089.5	12	0.455	24.98
1342	0.2654203705	54.444	1	9	876.2	-34	0.011	0
1343	0.1216997902	52.727	-1	11	1266.5	47.7	0.764	477.34
1344	0.2673285445	12.5	-1	8	905.1	-0.4	-0.1	0
1345	0.3540707852	126.25	4	24	2564.8	31.7	1.017	0
1346	0.4697009447	160.588	1	17	1832.7	59	1.759	97.53
1347	0.5586616615	160	2	14	1578.3	43.8	1.4	77.18
1348	0.3293874282	114.706	2	17	1985.7	46.9	0.882	21.87
1349	0.3487737976	130.417	4	24	2578.9	32.7	1.029	0
1350	0.5095523783	164.211	2	19	1943.8	39.6	1.332	10
1351	0.1803345855	105	1	28	2725.8	-4.5	0.254	8.87
1352	0.1966911453	108.214	1	28	2769.8	0.4	0.246	13.54
1353	0.2715866288	97.692	2	26	2733.6	4.3	0.377	2.12
1354	0.163998946	86.471	5	34	3321.7	-2.5	0.253	0
1355	0.154437095	12.364	1	55	6030.6	-50.2	-1.678	0
1356	0.17906442	44.565	7	46	5243.6	-4.4	-0.439	7.43
1357	0.2568406155	48.75	0	8	1147.6	29.7	0.162	0
1358	0.2017216079	81.86	3	43	4554.5	-1.3	0.281	1.15
1359	0.1241314626	63.5	3	40	4079.7	-7.6	0.067	0
1360	0.1068580782	63.5	2	40	4079.7	-8.4	0.077	0
1361	0.0989698848	66	4	40	4162.8	-8.7	0.03	0
1362	0.0788314125	73.25	2	40	4019.7	-1.1	0.34	0
1363	0.0612935191	66	4	40	4142.8	2.9	0.23	3.57
1364	0.170691826	61.25	3	40	4102.9	-1.2	0.223	11.9
1365	0.2245737101	97.609	0	46	4737.8	14.1	0.596	112
1366	0.2501478354	83	1	40	4237.9	-4.7	0.202	14.55
1367	0.0828806482	50	3	33	3601.8	1.5	-0.139	72.36
1368	0.139938979	54.651	7	43	4748.7	-12.8	-0.288	0
1369	0.1269314314	61.395	6	43	4681.7	-14.4	-0.286	0
1370	0.1997638466	56.744	5	43	4682.5	-0.7	0.028	8.58
1371	0.1330251709	60.238	4	42	4591.3	10.1	-0.012	56.24
1372	0.0686691595	51.818	13	77	9420.4	-19.7	-1.24	315.66
1373	0.1227457421	97.5	4	68	7443.3	-12.3	-0.318	111.2
1374	0.0622091972	95.181	2	83	9107.4	-16	-0.446	114.5
1375	0.1631344666	23.902	0	41	4591.1	-16.3	-0.641	0
1376	0.1106280281	9.512	-3	41	4618.8	-23.8	-0.929	1.68
1377	0.3371770285	46.591	5	44	5314.6	-36.3	-1.227	0
1378	0.1253281412	51.087	8	46	5263.3	-19	-0.704	0
1379	0.1653074876	65.946	2	37	4242.2	-45.5	-1.289	0
1380	0.0603477458	56	8	40	4551.5	-0.5	-0.29	1.47
1381	0.0586666234	83.333	-1	42	4196.9	14.3	0.545	439.32
1382	0.0392866572	56.667	7	36	4081.7	-5.4	-0.608	0
1383	0.384646319	134.483	-2	29	2615.8	7.1	0.738	10.25
1384	0.3330494719	108.148	2	27	2831.9	12	0.322	30.78
1385	0.4668922218	143.913	-1	23	2127.9	15.1	0.926	3.1
1386	0.5886444911	150	-2	24	2472.3	-0.6	0.567	0
1387	0.4977873476	156.957	0	23	2155.2	19.2	0.93	12.68
1388	0.5013565882	156.957	0	23	2141.2	18.7	0.926	12.64
1389	0.1308937678	101.724	3	29	2796.1	-11	0.286	10.98
1390	0.1881441399	89.583	1	24	2568.6	21.6	0.808	239.35
1391	0.1021404512	103.636	3	33	3357.8	3.5	0.385	10.68
1392	0.11700926	121.212	2	33	3236.6	10.5	0.682	160.57
1393	0.1437577449	108.108	3	37	3880.7	7.1	0.295	281.6
1394	0.161783605	120.333	3	30	3002.4	2.1	0.423	171.8
1395	0.1890971694	133.333	4	30	3013.5	10	0.573	173.95
1396	0.1304991499	103.636	3	33	3351.9	-3.9	0.27	0
1397	0.5885202948	187.692	1	13	1432.2	60.2	1.915	74.27
1398	0.3424164062	120	0	17	1881.4	23.5	0.482	0
1399	0.3162541398	90.667	0	15	1669.1	6.1	-0.033	0
1400	0.2824466009	97.391	2	23	2764.7	-26.3	-0.987	0
1401	0.2234051697	144.4	2	25	2545.6	4.1	0.54	5.87
1402	0.2525248828	140.4	1	25	2562.6	-2.8	0.376	11.02
1403	0.2735453552	144.4	1	25	2576.7	-1.9	0.388	4.77
1404	0.2950167885	144.4	0	25	2549.6	-0.6	0.488	3.27
1405	0.2952350217	141.818	0	22	1763	7.1	1.073	3.09
1406	0.2567089023	40	0	5	407.6	-23	0.98	0
1407	0.1090414333	36.897	4	29	3378.6	-62.2	-1.838	0
1408	0.0978717764	40.345	2	29	3310.7	-51.7	-1.486	13.97
1409	0.2437037948	128.8	2	25	2563.6	-1.4	0.408	13.25
1410	0.2557795804	112.813	5	32	3277.9	6.2	0.322	0.7
1411	0.3432513596	115	4	28	2933.3	2.8	0.296	0
1412	0.438432163	114.167	4	24	2537.8	36.3	1.154	21.32
1413	0.3272042527	138.333	4	24	2531.8	44.9	1.325	74.33
1414	0.3250444699	126.25	4	24	2624	46	1.175	66.85
1415	0.3355641855	122.083	3	24	2551.7	41	1.242	137.69
1416	0.3474683311	126.25	4	24	2520.8	35.3	1.163	19.28
1417	0.3577070091	126.25	3	24	2521.7	34.5	1.163	142.67
1418	0.3380267285	101.071	3	28	2952.2	7.3	0.343	26.9
1419	0.0523792902	93.261	5	46	4813.9	3.7	0.148	0
1420	0.1581080372	102.973	4	37	3808.6	6	0.365	101.58
1421	0.1413995371	115.455	3	33	3333.8	-4.4	0.261	3.02
1422	0.1398590775	103.636	3	33	3365.8	-5.4	0.206	3.02
1423	0.3767908585	130	4	24	2575.6	41.7	1.263	80.21
1424	0.340230097	125.833	3	24	2561.5	39.5	1.267	80.22
1425	0.4156066827	120.952	2	21	1966.1	20.9	1.19	13.64
1426	0.4426796516	125.714	2	21	1980.2	24.1	1.238	25.52
1427	0.108784257	104.333	4	30	3130.5	-12.7	0.013	0.75
1428	0.0800802925	74.242	5	33	3377.9	0.7	0.273	14.54
1429	0.1711507469	97.879	4	33	3426	-4.1	0.197	1.34
1430	0.1851131609	83.03	3	33	3418.8	-2.9	0.233	1.41
1431	0.1863060271	88.788	3	33	3405.8	4.8	0.385	1.42
1432	0.3557766421	97.917	4	24	2499.7	23.7	0.813	1.96
1433	0.3885395776	90	4	24	2455.7	17.5	0.854	8.9
1434	0.7259587165	172.308	2	13	1475.2	51.4	1.508	1.36
1435	0.2654637088	112.813	4	32	3263.8	6.1	0.356	1.39
1436	0.281616494	134.167	4	24	2561.8	40.8	1.163	17.14
1437	0.2847146988	138.333	3	24	2561.8	40.2	1.192	36.23
1438	0.3112558326	110	4	24	2642	42	1.067	6.45
1439	0.3715412281	132	3	20	2092.2	41.9	1.425	22.89
1440	0.3754702142	112.5	3	20	2126.2	43.4	1.375	22.89
1441	0.301032962	150.417	4	24	2585.8	44.5	1.25	79.06
1442	0.2497376905	108.571	3	35	3694.1	0.1	0.129	138.51
1443	0.2430528016	108.571	3	35	3704.1	0	0.106	138.51
1444	0.6826914838	127.692	1	13	1444.1	47.6	1.554	25.82
1445	0.3386713644	114.167	4	24	2580.9	27.8	0.983	0
1446	0.3861856301	117.917	4	24	2582.8	37.7	1.133	1.26
1447	0.6217046681	165.385	1	13	1344.1	39.5	1.723	12.95
1448	0.4777709794	172.353	2	17	1841.8	49.3	1.512	0
1449	0.5147990271	156.5	0	20	1976.7	26	1.475	30.22
1450	0.5277644394	142	1	20	2024.9	29	1.415	25.88
1451	0.5056462593	156.5	1	20	1976.8	28.4	1.485	25.21
1452	0.5567656437	156.5	1	20	2047.9	25.1	1.275	6.18
1453	0.4249163621	171	3	20	2206.5	56.6	1.65	233.85
1454	0.3037424519	127.692	2	13	1461.1	33.8	0.6	0.74
1455	0.4133610803	111.429	3	14	1657.5	53.4	1.25	5.12
1456	0.5333811846	107	6	20	2326.3	11.8	-0.28	0
1457	0.3862818744	127.391	2	23	2280.3	8.7	0.63	0
1458	0.3807944015	127.391	2	23	2294.3	10.9	0.63	0
1459	0.3798872334	127.391	2	23	2267.3	13.5	0.748	0
1460	0.379815187	127.391	2	23	2337.3	5.3	0.496	0
1461	0.5731129957	183.125	1	16	1584.4	23.1	1.275	0.72
1462	0.3540465311	206.471	1	17	1721.6	39.6	1.553	13.34
1463	0.34087143	206.471	1	17	1694.6	45.6	1.712	13.34
1464	0.0525971023	65.098	-1	51	5432.1	-16.7	-0.325	404.68
1465	0.5814709546	142.667	5	15	1724.4	19.1	0.193	0
1466	0.5999650219	149.333	5	15	1738.5	20.6	0.213	0
1467	0.6572313749	162	5	15	1766.5	29.3	0.373	0
1468	0.2579692824	46.316	6	38	4132.1	-11.9	-0.439	1.37
1469	0.0865084599	20.227	3	44	4446.7	-24.8	-0.35	0
1470	0.0923308153	19.778	4	45	4602.9	-26.7	-0.442	0
1471	0.2979900548	35.455	2	11	1348.9	-8.3	-0.7	0.87
1472	0.2419278659	90	1	13	1691.1	-25.9	-1.315	0
1473	0.108647569	0	2	9	1060.3	-14.9	-1.044	0
1474	0.2508981391	54.444	0	36	4273.3	-30.2	-1.194	6.07
1475	0.3539741462	68	0	10	1134.5	-3.2	0.02	0.79
1476	0.2358984249	81.622	3	37	3792.9	-1.1	0.211	1.86
1477	0.1666177509	83.571	3	28	3327.3	-8.5	-0.639	11.91
1478	0.1505577676	180.5	1	20	2387.5	-2	0.15	21.8
1479	0.2029067099	45	5	52	6033.1	-20.4	-0.887	10
1480	0.1334871321	68	2	10	1177.6	-19.1	-0.72	0
1481	0.0916192451	30	1	10	984.4	14.4	0.72	8.07
1482	0.0297068062	26.591	3	44	4620.5	4.1	-0.636	52.18
1483	0.0918259626	21.667	3	54	5614.2	14.6	-0.169	45.49
1484	0.0399518298	24	1	65	6532.5	15.1	-0.031	71.26
1485	0.0991502881	32.5	3	48	5118.3	16.9	-0.354	244.5
1486	0.0515917505	26.75	1	40	4063.2	-15.6	-0.945	0
1487	0.0606897387	0	3	49	5113.1	-0.3	-0.751	0
1488	0.0852151641	0	5	43	4553.4	-6.3	-1.007	0
1489	0.0422610138	0	6	51	5395.6	-5.6	-0.982	0
1490	0.2117808555	0	6	47	5007.9	-10.6	-1.196	0
1491	0.1480598058	0	6	53	5539.7	-8.8	-1.147	0
1492	0.041553426	0	4	53	5453.4	-12.1	-1.109	2.1
1493	0.388816841	91	5	30	3106.5	19.6	0.54	0.85
1494	0.019428906	0	0	21	2418.4	-82.7	-2.362	0
1495	0.0432239292	44.545	2	22	2302.3	11.2	0.427	0
1496	0.5254870967	134.615	2	13	1503	49.4	1.108	158.52
1497	0.5883574528	202.308	1	13	1398.1	56.5	1.862	19.36
1498	0.4057761543	148.261	4	23	2484.5	41.6	1.252	49.83
1499	0.2831308034	134.167	4	24	2589.7	40.5	1.217	5.23
1500	0.3664598976	115	3	28	2919.5	-3.3	0.15	0
1501	0.3822166096	115	3	28	2921.2	3.3	0.343	16.06
1502	0.141063204	108.378	4	37	3749.5	0.9	0.311	1.13
1503	0.0710834579	114.565	7	46	4873.2	0.4	0.024	0
1504	0.1747540449	108.108	5	37	3840.7	12.8	0.441	111.59
1505	0.3121851807	111.429	2	28	2937.2	5.4	0.375	242.96
1506	0.3061166614	111.429	3	28	2936.2	7.3	0.375	236.14
1507	0.3867892433	104.643	2	28	2921.2	-6.5	0.154	0.74
1508	0.1792227015	21.6	0	50	5600.7	-26.2	-0.704	89.75
1509	0.3818617141	50.952	5	21	2594.4	-19.6	-1.133	0
1510	0.1960891867	74	8	25	3017.3	-5	-0.712	0
1511	0.20595273	82.727	1	33	3464.7	10.8	0.252	59.53
1512	0.5866128033	160.588	1	17	1762.6	53.5	1.594	284.36
1513	0.0064129138	47.188	5	64	7503	-11.8	-0.786	52.93
1514	0.1727081908	80.755	5	53	6329.9	17.9	0.025	784.62
1515	0.3736582154	46.5	5	40	4304.1	-24.9	-0.457	0
1516	0.4649247634	156	3	15	1645.4	24.9	0.76	30.24
1517	0.5590380694	202.143	3	14	1524.4	36.2	1.057	0
1518	0.2724858697	78	0	5	493.6	18.6	1.26	0
1519	0.2567321449	78	0	5	477.6	15.4	1.36	0
1520	0.1113197031	32.073	-3	82	8934.9	-12.6	-0.585	0
1521	0.1035621713	60	7	26	3377.4	8.2	-0.7	0
1522	0.0343727546	55.957	1	47	5101.4	-14.2	-0.762	41.54
1523	0.1758726361	38.933	8	75	7958.8	-23.2	-0.599	0
1524	0.1126782794	66.667	4	63	6546.3	-5.9	-0.008	0
1525	0.2342641031	85.161	5	31	3431.7	-14.2	-0.658	105.41
1526	0.2566144475	88.387	6	31	3329.6	-17	-0.545	356.11
1527	0.1572143535	107.097	5	31	3418.7	-2.1	-0.258	496.99
1528	0.0613291313	41.489	3	47	5383.5	-15.2	-0.545	0
1529	0.1137833145	84.545	6	22	2662.6	1.2	-0.627	9.9
1530	0.0898577412	32.564	4	39	4132.4	-24.1	-0.859	0
1531	0.1362308177	62.619	5	42	5047.5	-13.8	-0.912	941.58
1532	0.1154863591	75.75	4	40	4123.9	-7.5	0.077	3.17
1533	0.1579503318	93.6	7	25	3061.3	7.5	-0.348	33.67
1534	0.4801131437	97.5	1	8	1076.5	71.2	1.775	0
1535	0.4728059809	143.81	2	21	2020.3	32	1.3	22.35
1536	0.4295673397	148.571	1	21	1919.1	30.6	1.443	25.75
1537	0.4500357904	139.048	2	21	2006.2	33.1	1.319	26.95
1538	0.4629982409	139.048	2	21	2063.2	29.4	1.171	13.35
1539	0.3695815731	120.476	2	21	2053.1	25	0.995	2.54
1540	0.0901869017	113.086	-3	81	9249.8	4.5	0.091	4.04
1541	0.4438136129	139.048	0	21	2313.2	11.7	0.562	30.61
1542	0.3437325073	124.091	1	22	2275.1	11.3	0.691	61.84
1543	0.2047496422	78.387	12	31	3896	10.4	-0.671	0
1544	0.7106418506	165.385	1	13	1377.1	38	1.7	3.85
1545	0.5466304985	113.889	2	18	2108.1	39.2	0.856	0
1546	0.2841805847	70.938	5	32	3060.3	-16.7	0.106	8.63
1547	0.3016541763	153.684	3	19	1884.7	34.2	1.253	27.94
1548	0.0838922468	53.571	4	42	4431.2	-10.2	-0.157	0
1549	0.1149407359	62.545	1	55	5465.7	0.2	0.424	487.64
1550	0.1626660824	43.333	7	18	2156	-50.2	-1.628	0
1551	0.2564134596	44.318	0	44	4921.8	-15.9	-0.511	0.77
1552	0.3260379719	39	6	60	7018.4	-23.2	-0.948	51.9
1553	0.14445538	19.4	7	50	5602.5	-11.9	-0.662	0
1554	0.186235655	39.362	4	47	5382.7	11.6	0.051	13.74
1555	0.0638490354	33.976	3	83	9321.2	-18.5	-0.78	0
1556	0.2214223632	33.867	4	75	8529	-28.2	-0.863	5.45
1557	0.0876143732	81.744	-5	86	9981	-37.2	-1.07	329.52
1558	0.1110770808	97.727	2	22	2368	17.8	0.468	63.98
1559	0.0719789829	34.51	7	51	5779.1	-15.7	-0.755	0
1560	0.1782475776	23.091	5	55	6251	-41.1	-1.375	0
1561	0.0713758538	44.386	-1	57	6405.3	-32	-0.949	0
1562	0.0941627177	43.621	4	58	6501.7	-36	-1.031	0
1563	0.3409551612	102.821	5	39	4227.9	-16.5	-0.3	71.29
1564	0.1399403645	56.25	3	40	4361	-6.9	-0.177	32.56
1565	0.1063524378	35.181	-1	83	8833.4	-21.5	-0.884	17.37
1566	0.0858295169	55.217	3	23	2785.5	4.2	-1.1	0
1567	0.1529833326	0	2	30	3788.9	-82.8	-2.663	0
1568	0.1970895859	0	3	24	3169.1	-89.3	-2.908	0
1569	0.2513068338	77.436	1	39	4291.9	-0.7	-0.251	25.32
1570	0.0787377207	117	-1	30	2771	34.3	1.343	135.79
1571	0.0355855633	64.792	6	48	5607.5	-10.2	-0.463	0
1572	0.0623051758	45.882	9	51	5706.7	-5.6	-0.471	167.82
1573	0.3242495389	55.333	5	30	3243.6	-5.6	-0.207	0
1574	0.3462279311	84.333	3	30	3109.2	-3.6	0.053	0
1575	0.0704083916	52.708	2	96	11047.3	-11.8	-0.687	43.69
1576	0.1733392264	40.449	8	89	10227.6	-11.4	-0.653	1.57
1577	0.2567713141	111.429	2	14	1641.6	40.1	1.079	0
1578	0.3979971851	97.5	1	12	1327.9	-14.7	-0.517	0
1579	0.3494124384	152.857	3	14	1663.5	54.5	1.436	0
1580	0.1109374488	68.421	3	57	6008.4	-1.3	-0.019	13.03
1581	0.5513076763	143.684	1	19	2036.9	41.1	1.263	16.3
1582	0.119566399	34.412	2	34	3481	-21.5	-0.409	83.31
1583	0.5053346643	93	2	20	1945.7	-3	0.365	0
1584	0.110887199	20	3	29	3034.4	-6.1	-0.203	0
1585	0.0687183295	51.136	5	44	4698.3	-24.4	-0.709	0
1586	0.1065235065	39.111	7	45	4920.6	-24	-0.833	0
1587	0.2027098603	19.75	2	40	3888.8	-16.9	-0.21	0
1588	0.2031830024	19.75	2	40	3916.8	-17.3	-0.225	0
1589	0.1738761909	27.2	4	50	5611.6	-41.2	-1.274	0
1590	0.1210569892	47.568	4	37	4086.8	-0.3	-0.289	0
1591	0.0704046102	65	8	42	5011.2	-3.1	-0.555	411.21
1592	0.033253078	47.556	6	45	5210.1	-13.9	-0.571	1.23
1593	0.0337732303	15.263	1	19	2069.8	-4.1	-0.189	36.64
1594	0.02999106	35.789	1	19	2063.8	-7.3	-0.168	16.93
1595	0.0761006364	25.789	0	19	2007.6	-19.5	-0.511	0
1596	0.0340857234	15.263	1	19	2097.8	-5.4	-0.221	36.64
1597	0.2080662225	47.297	9	37	4000.9	-7.5	-0.327	0
1598	0.0357582503	64.792	6	48	5623.4	-10.3	-0.471	0
1599	0.0924068032	54.231	7	52	5986.9	-6.8	-0.512	0.99
1600	0.0246132381	87.344	2	64	6384.9	10	0.531	370.85
1601	0.2323632545	30.526	2	19	2147.6	-14.9	-0.926	0
1602	0.1449284239	59.512	6	41	4732.7	14.9	-0.107	0.98
1603	0.2175561523	97.619	0	21	2218.2	28.8	0.89	208.61
1604	0.0443388315	65	2	96	10436	-8.9	-0.404	631.29
1605	0.198583076	97.368	-1	19	1946.7	39.5	1.268	301
1606	0.1537506426	66.216	3	37	3721.6	-3.4	0.241	91.8
1607	0.1679331115	91.818	2	33	3468.8	4.1	0.297	109.81
1608	0.1679331115	91.818	2	33	3468.8	4.1	0.297	109.81
1609	0.0346686921	60.345	0	29	3280.4	-9.5	-0.393	8.97
1610	0.19548304	16.333	0	30	3462.4	-11.9	-0.633	0
1611	0.0386808219	44.545	2	22	2302.3	9.2	0.395	0
1612	0.2911195346	68.333	7	30	3229.7	7.4	0.003	0.89
1613	0.1153003357	54.634	6	82	9290.8	-7.3	-0.382	2.19
1614	0.3800220804	105.833	6	24	2831.9	-7.7	-0.438	0
1615	0.2492442651	81.613	6	31	3176.5	10	0.087	0.83
1616	0.2517932654	65	5	30	3224.4	-8.7	-0.22	5.19
1617	0.0588671788	28.333	0	24	2355.2	3.4	0.333	0
1618	0.2848909425	81.875	2	32	3426.4	20.6	0.353	925.2
1619	0.2626799771	79.697	0	33	3686.6	9.6	0.018	605.65
1620	0.0766838633	53.5	4	20	2445.9	-29.9	-1.685	0
1621	0.0897548041	59.286	1	28	3102.2	10.1	0.107	44.23
1622	0.375267867	87.143	4	28	2846.2	-0.7	0.039	0
1623	0.2579854799	60.294	4	34	3758.2	3.6	-0.103	0
1624	0.0917134685	51.471	0	34	3892.1	-6.4	-0.585	0
1625	0.18450078	25.789	7	38	4246	-28.7	-0.821	1.56
1626	0.191028032	23.158	7	38	4231.9	-28.1	-0.811	3.28
1627	0.254819827	25.789	7	38	4363	-25.7	-0.816	1.55
1628	0.1957795111	25.789	5	38	4204.8	-21.5	-0.632	1.55
1629	0.1477188696	25.789	7	38	4290.9	-31.9	-0.884	1.55
1630	0.1147381527	25.789	6	38	4261.8	-28.9	-0.818	1.53
1631	0.1717650077	25.789	8	38	4332	-33.6	-0.966	1.55
1632	0.1002303089	106.364	0	22	2221	29.9	1.109	384.38
1633	0.7893310707	96.667	13	24	3400	2.8	-1.15	0
1634	0.5923377407	125	3	14	1759.3	3	-0.214	0
1635	0.5553914071	174.286	3	14	1567.4	24.7	0.65	0
1636	0.5099360862	118.571	3	14	1633.4	15.9	0.3	0
1637	0.4987675899	143.529	3	17	1911.7	8.9	0.247	0
1638	0.4928735543	137.647	2	17	1856.6	10	0.3	0
1639	0.4624863202	143.529	2	17	1911.7	7.1	0.271	0.81
1640	0.4621093168	167.143	0	14	1615.3	27.6	0.871	0
1641	0.4480018735	152.857	0	14	1661.3	29.1	0.857	1.1
1642	0.0853654034	50.135	6	74	8923	-17	-0.774	44.71
1643	0.406206558	112.308	8	26	3176.2	26.8	-0.108	10.69
1644	0.1401669666	101	5	30	3025.6	11.6	0.513	8.63
1645	0.1033439807	101	5	30	3085.7	19.8	0.633	8.62
1646	0.0934352809	40.488	3	41	4658.4	-9.7	-0.671	0
1647	0.2187713327	55.714	1	14	1507	16	0.45	7.27
1648	0.253464573	175.5	2	20	2245.3	41	1.09	475.93
1649	0.5563574517	110.455	3	22	2544.6	26.9	0.482	0
1650	0.2028571302	18.571	8	42	4891	-24.9	-1.095	0
1651	0.1264471693	115.833	5	60	6026.6	23.4	0.887	147.53
1652	0.0504582689	126.721	2	61	6079.3	16	0.826	928.67
1653	0.2961964922	159.6	1	25	2624.6	36.5	1.104	179.73
1654	0.3497497079	156	2	25	2651.8	27.9	0.896	0
1655	0.4372225728	188.667	1	15	1566.5	43.3	1.62	60.64
1656	0.042837835	116.522	5	46	4818	5.7	0.226	1.06
1657	0.1766875904	85.417	1	24	2621.5	23.3	0.796	97.87
1658	0.3534019741	54.444	3	18	2026.8	-8.8	-0.189	49.94
1659	0.4111247579	32.778	2	18	1913.5	-35.8	-0.744	0
1660	0.1402465333	39.375	6	32	3652.6	-7.3	-0.509	0
1661	0.0382680926	62	3	30	3453.9	25.9	0.477	411.29
1662	0.0586629205	49	5	30	3596	14.8	0.063	287.97
1663	0.0716487271	35.455	8	33	3965.5	-7.9	-0.642	18.69
1664	0.0711868424	36.563	7	32	3809.3	-6.1	-0.522	18.72
1665	0.0764455508	35.455	8	33	3905.4	-14.1	-0.752	0
1666	0.0971236441	36.563	7	32	3749.2	-12.5	-0.634	0
1667	0.1642343117	91.515	8	33	3943.8	14.5	0.148	651.35
1668	0.1378975594	94.375	7	32	3787.6	15.7	0.294	651.57
1669	0.0559786469	48.75	7	32	3731.2	-15.6	-0.731	5.41
1670	0.0370634141	49	3	30	3487.9	27.1	0.443	411.29
1671	0.0906373182	48.333	5	18	2078	7.2	0.356	0
1672	3.87168141311821E-016	32.222	4	18	2071	14.1	0.489	0
1673	0.150318001	102.778	3	18	2020.2	38.2	1.35	0
1674	0.1635542926	118.889	4	18	2027.2	28.9	1.178	0
1675	0.1321781866	90	-3	40	4330.6	-0.3	0.058	900.47
1676	0.1074667898	97.381	-3	42	4514.9	6.4	0.205	1599.11
1677	0.3323643399	23.333	-1	21	2254.9	-23.7	-0.629	0
1678	0.1319623834	93.043	-1	23	2405.3	4.2	0.252	0
1679	0.63233275	146.429	1	14	1554.3	20.2	0.593	16.32
1680	0.6151590596	182	3	15	1584.5	36.6	0.927	45.28
1681	0.5622497024	167.143	0	14	1508.1	19.8	0.879	351.36
1682	0.1081071092	31.2	2	25	2798.3	17.1	0.388	66.49
1683	0.0591654798	31.897	4	58	6445.6	-20.7	-0.593	0
1684	0.2421372943	48.8	3	50	5500.6	-7.7	-0.304	2.03
1685	0.2244478943	47.843	3	51	5748.9	-6	-0.433	2.03
1686	0.2623958731	33.191	3	47	5405.2	-35.6	-1	0
1687	0.2173602997	46.8	3	50	5606.6	-6.1	-0.378	2.03
1688	0.2421372943	48.8	3	50	5500.6	-7.7	-0.304	2.03
1689	0.2499024838	48.8	4	50	5567.6	-8.7	-0.39	2.03
1690	0.2419808657	48.8	5	50	5566.7	-8.3	-0.39	1.98
1691	0.2421372943	48.8	3	50	5500.6	-7.7	-0.304	2.03
1692	0.2603966898	48.8	4	50	5540.6	-6.7	-0.336	2.03
1693	0.1981922387	35.2	3	50	5488.6	-16.2	-0.602	8.12
1694	0.212829858	43	3	50	5504.7	-12.8	-0.494	8.13
1695	0.5076747739	143.529	2	17	1686.5	12.4	0.9	0
1696	0.1332613597	16.25	3	24	2531.8	5.6	0.454	0
1697	0.3169490349	156	1	25	2610.7	30.9	1.02	179.73
1698	0.5459924176	110.455	0	22	2413	-10.3	-0.241	6.9
1699	0.4140269576	44.583	4	24	2754.6	-36.8	-1.3	1.47
1700	0.1305397588	128.4	4	25	3096.4	41.4	0.408	953.89
1701	0.0671180739	91.818	-3	88	9666.3	8.5	0.177	1428.04
1702	0.0840777132	88.391	-2	87	9527.1	3.7	0.051	1378.76
1703	0.0488262238	105.87	5	46	4807.9	6.4	0.222	0
1704	0.0465445362	116.522	6	46	4887.1	6.1	0.176	0
1705	0.1819401044	102.973	4	37	3838.5	6.8	0.357	102.05
1706	0.1971285617	94.138	3	29	3040.2	-0.9	0.234	407.68
1707	0.0939894201	112.424	3	33	3396.6	7	0.512	20.36
1708	0.1321864942	91.818	3	33	3435.8	6.8	0.345	234.56
1709	0.1162925838	118.182	2	33	3266.6	10.1	0.606	143.53
1710	0.4475392016	106.667	2	21	2072.1	34.7	1.21	196.96
1711	0.4428472114	125.238	2	21	2008.1	31.5	1.276	96.89
1712	0.1638750027	79.063	2	32	3493.9	13.7	0.287	58.43
1713	0.0485007247	8.806	15	67	6240.3	-60.6	-1.47	0
1714	0.4335662779	152.857	2	7	804.2	47.6	0.914	242.13
1715	0.2219743788	42.5	-1	16	1674.3	19	0.6	0
1716	0.1758184418	87.297	4	37	3767.5	1.7	0.308	113.67
1717	0.1935244549	92.703	3	37	3707.4	2.8	0.476	86.33
1718	0.3057565624	78.75	2	16	1946.7	-7.7	-0.569	0
1719	0.2459678845	97.5	2	32	3392.8	2.2	0.3	0
1720	0.1802254761	27.857	5	14	1838.2	-34.8	-2.293	0
1721	0.2711858457	150	3	24	2584.7	45.5	1.162	34.56
1722	0.2721618014	154.167	3	24	2554.7	46	1.267	37.31
1723	0.305281723	125.833	4	24	2605.7	45.3	1.283	96.71
1724	0.1700388107	41.053	1	19	2067.6	-8	-0.379	0
1725	0.5829163426	210	0	13	1370.1	48.2	1.8	3.13
1726	0.6256049572	210	1	13	1455.2	49.3	1.592	21.53
1727	0.7078900332	146.429	1	14	1650.3	16.1	0.629	9.1
1728	0.274118542	91.667	1	18	2069.6	6.3	-0.411	24.33
1729	0.3227330395	82.5	1	20	2223.8	-1.8	-0.47	24.02
1730	0.3566386296	122.963	3	27	2673.8	9.4	0.433	16.38
1731	0.3583041601	104.815	3	27	2737.8	8.7	0.278	16.38
1732	0.4083033435	113.6	2	25	2367.6	-2.3	0.516	1
1733	0.3322313293	115.926	3	27	2669	1.2	0.259	7.16
1734	0.2956106528	104.815	3	27	2797.9	16.3	0.411	465.64
1735	0.4042861054	117.2	2	25	2425.6	3.7	0.512	5.47
1736	0.3214636416	119.63	3	27	2681	1	0.333	48.35
1737	0.5238220266	190	2	20	1946	33.7	1.355	58.46
1738	0.2985546292	126.667	3	27	2643.8	8.6	0.5	25.98
1739	0.2958858778	126.667	3	27	2613.8	7.7	0.515	24.43
1740	0.3893774061	155.455	3	22	2008.1	16	1.2	0.93
1741	0.2979531997	108.519	3	27	2902.2	25.2	0.537	367.26
1742	0.4065872376	129.2	2	25	2333.6	-3.2	0.556	1
1743	0.2750466533	141.111	2	27	2611.8	13.6	0.833	26.86
1744	0.6137738045	185	2	20	1976	37.5	1.3	7.51
1745	0.0688948483	49.333	8	75	8489.7	-20.6	-0.745	2.42
1746	0.6680788434	180	0	13	1332	35.9	1.608	14.91
1747	0.4840442378	48.75	4	16	1896.7	17.6	-0.069	0
1748	0.45105658	42.5	3	16	1938.7	23.6	-0.006	0
1749	0.2259350263	106.563	9	32	3716.3	12.2	0.103	152.44
1750	0.2712276347	121.034	7	29	3379.4	21.4	0.141	69.9
1751	0.2276976852	110.541	7	37	4004.3	7.9	0.095	816.52
1752	0.1056863366	61.923	1	52	5410.5	-4.5	0.152	53.01
1753	0.0937910814	88	0	60	6434.4	-3.5	-0.113	0.92
1754	0.3344638171	31.622	6	37	4239.2	3.1	-0.308	0
1755	0.264696714	31.622	7	37	4248.2	-5	-0.505	0
1756	0.0480954308	31.739	4	46	5188.8	-33.5	-1.093	0
1757	0.1884184644	33.171	7	41	4373.9	-7.2	-0.473	0
1758	0.0467559972	37.241	3	29	2996	-14.3	-0.414	0
1759	0.0280929565	9.672	14	61	5445.8	-51.6	-1.238	0
1760	0.1402195506	15.676	4	37	4279.6	-57.5	-1.608	0
1761	0.0796610212	25.116	0	43	4801.6	4.6	-0.319	586.53
1762	0.138355159	27.222	1	18	2039.5	-25.2	-1.106	1.43
1763	0.3397372168	30	0	13	1437.8	-27.2	-0.846	0
1764	0.249566312	88	0	10	865.1	-11.2	0.52	0
1765	0.1251691595	14.286	-2	14	1455.7	-25.6	-0.543	0
1766	0.0405182771	44	-2	20	2173.6	9.1	0.045	358.26
1767	0.0196335241	129.836	2	61	6120.3	16.4	0.751	1106.94
1768	0.4590883938	94.865	3	37	4324.1	-25.1	-0.816	1.66
1769	0.1039134606	78	8	20	2538.7	6.9	-0.495	0
1770	0.1341146939	68.824	7	17	2210.2	10.2	-0.529	0
1771	0.3112862899	177.647	3	17	1812.8	45.9	1.471	17.79
1772	0.2572642806	33.2	0	50	5764.8	-5.7	-0.446	21.28
1773	0.2600427239	33.2	1	50	5763.8	-4.8	-0.446	66.48
1774	0.0480793313	74.667	2	30	3110.5	23.6	0.583	2.56
1775	0.1121143521	35.667	-1	30	3286.5	-6.9	-0.39	0
1776	0.1926060333	50.345	-1	29	3084.2	11.2	0.214	0
1777	0.0411879122	78	2	30	3124.5	25.3	0.657	24.84
1778	0.2113280076	101.667	2	24	2596.7	2.8	0.275	0
1779	0.1917179903	90.69	3	29	3054.1	-1.2	0.228	469.26
1780	0.1786500173	90.69	3	29	3068.2	-1	0.228	468.85
1781	0.225121334	87.586	3	29	3012.2	-6.5	0.152	91.32
1782	0.4475487136	125.238	2	21	2024.1	32.1	1.252	94.71
1783	0.3604010841	133.75	3	24	2527.4	32.8	1.104	129.63
1784	0.1376008786	40.345	0	29	2888.9	-2.3	0.076	0
1785	0.2674578068	32.333	-1	30	3090	-2.8	-0.043	0
1786	0.4091509801	108.889	2	18	1961.9	-1.9	0.25	0
1787	0.4093311395	108.889	2	18	1989.9	-3.2	0.217	0
1788	0.1072953736	59.07	2	43	4706.9	17.6	0.179	47.74
1789	0.1393393067	41.5	4	40	4447.4	8.3	0.042	0
1790	0.164305832	39	6	40	4571.6	3.7	-0.267	5.44
1791	0.4515535441	148.947	2	19	2014.9	45.1	1.163	104.3
1792	0.077644708	49.467	3	75	8358.5	-20.7	-0.64	0
1793	0.0929934979	62.895	4	76	8300.5	-20.6	-0.553	0
1794	0.4883456666	137.647	2	17	1920.7	27.6	0.588	142.3
1795	0.1883781285	69.024	5	41	4567.5	6.5	0.059	1.64
1796	0.1838618637	78.81	2	42	4450.3	28.8	0.721	5.96
1797	0.2494432853	102.778	4	36	3889.3	2.6	0.036	286.95
1798	0.0969786469	30.39	2	77	8758.7	-56.3	-1.662	0
1799	0.4056390026	91.944	14	36	4277	-5.1	-0.817	0
1800	0.3677058989	75.833	8	36	4268.7	-22.5	-1.072	0
1801	0.2759858642	120.294	9	34	3943.4	-13.9	-0.774	21.53
1802	0.036677757	66.364	4	22	2524.2	-11.3	-0.864	0
1803	0.2292499286	70.909	-1	11	1233.7	-15.6	0.109	0
1804	0.1091998454	84.667	9	30	3615.3	-2.8	-0.32	1.91
1805	0.6199415264	86.667	-1	9	1050.3	-14.5	0.044	1.47
1806	0.157055498	46.897	0	29	2886.8	3.4	0.238	0
1807	0.1473448293	43.448	0	29	2872.8	1.7	0.162	0
1808	0.092057951	81.613	2	31	3197.6	29.9	0.703	11.26
1809	0.0627332452	81	1	30	3113.4	31.5	0.75	11.27
1810	0.0429247992	81.613	1	31	3183.5	28.7	0.716	72.77
1811	0.0791052345	84.839	1	31	3170.6	32.7	0.813	69.5
1812	0.091290551	84.839	1	31	3197.6	29.4	0.726	70.22
1813	0.0710089755	74.667	1	30	3198.5	18.6	0.443	0
1814	0.5512984642	176	3	10	1054.6	17.4	1	0
1815	0.1781137573	42.708	5	48	5505.8	17.3	0.162	70.43
1816	0.292270292	33.2	3	50	5484.5	-10.3	-0.49	0.59
1817	0.2470596099	47.843	4	51	5723.8	-9.6	-0.463	2.03
1818	0.2942897571	33.2	2	50	5529.5	-10.6	-0.496	0.61
1819	0.2489520233	47.843	5	51	5736.9	-8.6	-0.433	2.03
1820	0.1788141477	97.5	1	24	2586.5	31.6	1.05	803.75
1821	0.1880955803	85.417	1	24	2584.5	23.5	0.808	97.98
1822	0.3513510673	122.083	3	24	2533.5	33.4	1.179	5.69
1823	0.189093462	76.522	1	23	2455.4	16.8	0.648	171.7
1824	0.4516976429	97.778	5	18	2157.1	4.6	-0.078	0
1825	0.1069640457	73.333	0	24	2570.5	10.9	0.504	239.35
1826	0.1114062108	73.333	1	24	2569.5	12.7	0.504	20.98
1827	0.2157225089	89.583	2	24	2568.6	22.9	0.792	237.94
1828	0.2066574107	89.583	0	24	2569.5	22.4	0.838	255.68
1829	0.1592049866	69.167	1	24	2553.7	22.2	0.767	64.36
1830	0.203022838	89.583	0	24	2569.5	20.9	0.808	255.68
1831	0.0883144157	89.583	0	24	2569.5	20.9	0.808	314.75
1832	0.2739724921	142.083	2	24	2613.6	49.3	1.483	607.04
1833	0.1940379288	80.87	1	23	2429.4	17.8	0.796	368.86
1834	0.1012112265	103.636	3	33	3370.7	5.2	0.473	20.25
1835	0.1020382307	103.636	3	33	3370.7	4.1	0.452	20.25
1836	0.1208392624	103.636	3	33	3390.8	2.1	0.412	21.19
1837	0.0866937233	112.424	1	33	3369.6	4.6	0.464	11.45
1838	0.2090029995	106.667	2	33	3296.6	-0.7	0.403	4.21
1839	0.1232672972	118.182	1	33	3291.6	3.2	0.455	62.53
1840	0.1021547316	109.394	2	33	3293.7	-0.4	0.312	84.7
1841	0.1152760193	106.364	1	33	3292.5	-6.3	0.212	40.1
1842	0.3199522207	104	3	15	1794.5	26	0.24	26.72
1843	0.0984116516	112.424	3	33	3352.7	3.5	0.424	7.3
1844	0.1045706022	112.424	3	33	3366.7	5.3	0.448	15.59
1845	0.0761202787	109.394	2	33	3237.5	2.4	0.461	93.66
1846	0.1063047339	103.636	1	33	3358.7	2	0.397	11.13
1847	0.098625871	100.606	2	33	3354.6	-6.2	0.203	7.63
1848	0.1015640587	112.424	3	33	3366.7	3.9	0.427	15.59
1849	0.2276246803	30	5	13	1648.3	-10.9	-0.969	0
1850	0.1649747531	94.848	2	33	3555	-2.6	0.115	82.26
1851	0.1619502582	94.848	2	33	3555	-4	0.094	82.26
1852	0.1146094761	106.364	2	33	3325.7	3.6	0.388	34.86
1853	0.1135933844	106.364	2	33	3325.7	2.2	0.367	34.86
1854	0.1171995207	109.394	3	33	3323.8	4.1	0.433	34.86
1855	0.042366293	114.13	6	46	4861	19.6	0.517	11.91
1856	0.0501267646	95.217	5	46	4881	6.5	0.135	0
1857	0.0233831837	110	5	46	4834	14.9	0.465	13.28
1858	0.0279272816	110	5	46	4848	15.3	0.467	13.28
1859	0.0226472596	110	6	46	4833	16.1	0.465	11.91
1860	0.2333007742	57.647	3	17	1953.7	15.1	0.365	0
1861	0.0464899597	101.522	5	46	4809.7	6.9	0.215	3.98
1862	0.2788024965	74.706	3	17	1951.7	23.4	0.653	0
1863	0.0306376899	93.043	7	46	4854.8	5.3	0.137	0
1864	0.0696172047	110	4	46	4800.7	8.7	0.287	5.42
1865	0.0483695883	101.522	5	46	4809.7	6.9	0.215	3.61
1866	0.1644211955	105.676	4	37	3822.6	6.9	0.376	275.71
1867	0.2367952169	87.297	5	37	3839.6	-5.1	0.016	189.56
1868	0.198289061	94.138	3	29	3025.1	0	0.248	503.5
1869	0.1939072026	88	1	20	2096.8	5.5	0.18	185.54
1870	0.1350265046	105.405	4	37	3880.7	8.7	0.295	281.6
1871	0.1412288662	108.108	3	37	3880.7	6	0.276	196.1
1872	0.1429370392	108.108	2	37	3895.7	6.9	0.295	285.58
1873	0.1371446881	108.108	4	37	3894.8	9.3	0.303	281.6
1874	0.1521017681	112	0	20	2125.9	25.8	0.725	554.73
1875	0.4472309534	152.857	2	21	1974.1	34.6	1.395	19.65
1876	0.4638831067	106.667	2	21	2155.3	19.5	0.743	0
1877	0.3918724808	148.095	3	21	2091.2	44.7	1.419	2.69
1878	0.4733571208	157.619	2	21	1988.2	35.7	1.41	32.05
1879	0.4044131316	157.619	1	21	1991.2	44.5	1.686	40.59
1880	0.3996713965	157.619	1	21	1991.2	42.4	1.652	24
1881	0.2119281045	107.5	1	20	2095.9	18.9	0.545	185.54
1882	0.4852267001	139.048	2	21	2033.2	30.1	1.224	17.01
1883	0.4628730393	134.286	2	21	2019.1	29	1.21	17.14
1884	0.4638598193	139.048	3	21	2075.3	27.6	1.143	24.41
1885	0.4367921304	134.286	1	21	2019.1	27.6	1.229	22.1
1886	0.2957593354	60.625	1	16	1756.3	-18.3	-0.463	0
1887	0.2603143372	77.586	3	29	3114.3	-15.8	-0.131	0
1888	0.2133002369	87.586	3	29	3143.3	-4.5	0.124	232.5
1889	0.2302564452	77.586	2	29	3112.2	-23.8	-0.317	0
1890	0.1656730475	87.586	3	29	3143.3	-3.3	0.124	0.74
1891	0.0717406494	24.375	6	16	1988.8	6.4	-0.906	0
1892	0.311587062	48.75	4	24	2916.7	-4.6	-0.725	0
1893	0.458896524	34.706	3	17	1845.7	-5.1	-0.1	0
1894	0.3352244397	150.417	3	24	2628.9	42.1	1.258	285.02
1895	0.4171440928	133.75	4	24	2551.8	39.9	1.083	29.45
1896	0.1385037025	86.061	3	33	3417.9	-3.1	0.164	5.68
1897	0.1682424043	97.879	3	33	3369.9	-2.3	0.255	1.87
1898	0.0310863768	20.417	12	48	4454.3	-55.4	-1.217	0
1899	0.5085438365	153.571	2	14	1585.3	28.9	0.979	0
1900	0.4779940635	162.5	1	12	1242.7	45	1.575	114.11
1901	0.3666949099	115.926	3	27	2634.1	3	0.363	4.32
1902	0.372752261	101.481	3	27	2614.9	4.9	0.426	1.02
1903	0.3871015278	101.481	2	27	2615.8	4.4	0.426	1.07
1904	0.3773689144	101.481	2	27	2615.9	2.9	0.426	1.07
1905	0.5257407334	143.529	2	17	1702.6	15	0.806	0
1906	0.4904920053	161.176	2	17	1610.5	8.2	1.024	0
1907	0.4838033861	155.294	2	17	1539.3	19.7	1.424	109.51
1908	0.1613630276	49	5	20	2167	-17.3	-0.67	0
1909	0.1919171833	41.053	3	19	2097.8	11.9	-0.253	11.34
1910	0.1244676662	41.053	3	19	1968.7	3.6	-0.226	0.6
1911	0.2008671601	39	2	20	2140.8	7.2	-0.24	11.25
1912	0.2047452605	39	3	20	2177.9	8.5	-0.24	11.31
1913	0.2155213269	41.053	3	19	2120.8	11.2	-0.232	11.37
1914	0.1955892499	34.706	3	17	1942.6	-10.4	-0.465	0
1915	0.0713599404	66.875	0	32	3305.6	22.2	0.481	1.33
1916	0.1170796399	26	3	30	3429.8	13.3	-0.1	0
1917	0.2317815137	88.065	3	31	3305.7	1.2	0.006	62.78
1918	0.0270638202	74.412	-6	34	4046.7	-54	-1.356	0
1919	0.0939539008	75.778	-4	45	5480.7	-24.4	-0.916	783.84
1920	0.084604289	106.364	2	22	2512.7	47.7	1.036	1035.02
1921	0.6221025628	210	1	13	1428.2	65.6	1.962	107.53
1922	0.6697133031	130	2	12	1411.1	21.6	0.367	0
1923	0.6953879063	130	3	12	1454.2	22	0.067	0
1924	0.5518052069	217.647	1	17	1819.7	61.3	1.9	3.14
1925	0.4089224563	104.643	2	28	3112.4	-2.5	0.075	188.96
1926	0.4635634224	156.957	2	23	2380.4	34.3	0.97	94.17
1927	0.2472897781	94.242	4	33	3541.8	2.7	0.088	17.11
1928	0.2500217105	88.485	4	33	3486.8	1.4	0.097	5.07
1929	0.107892004	100.541	5	37	3871.7	-4.3	0.149	313.6
1930	0.1269420041	95.135	5	37	3873.6	-4.6	0.089	99.71
1931	0.5417886399	176.875	1	16	1599.5	36.1	1.475	0
1932	0.4927463766	164.375	1	16	1721.6	61	1.788	80.94
1933	0.5966778775	164.375	1	16	1661.5	48.2	1.563	0
1934	0.5006082596	164.375	1	16	1781.7	76.3	2.013	691.54
1935	0.5145374561	164.375	1	16	1601.4	40	1.337	0
1936	0.5772032312	172.308	1	13	1404.1	55.1	1.723	5
1937	0.4765534822	172.308	1	13	1464.2	74	2	256.32
1938	0.5735814896	146	1	10	1120.6	54.7	1.52	0
1939	0.1061707654	82.105	3	19	2104	-2.9	0.032	1.99
1940	0.0336397447	41.053	3	19	2353.1	5.6	-0.721	27.35
1941	0.116174965	48.75	1	16	1774.3	-11.9	-0.313	0
1942	0.4837578254	97.5	1	16	1891.6	1.5	-0.213	62.17
1943	0.582342615	97.619	2	21	2432.3	-16.3	-0.533	0
1944	0.302174548	103.871	4	31	3378.8	3.4	0.074	409.98
1945	0.3144012468	138.333	4	24	2545.9	43.9	1.25	0.88
1946	0.2887801251	134.167	4	24	2547.8	40.1	1.067	0.88
1947	0.3193169291	138.333	4	24	2590	42.5	1.129	0.63
1948	0.0496372295	124.242	4	33	3505.1	0.9	0.261	14.29
1949	0.0438577045	127.273	4	33	3549.3	4.9	0.348	14.25
1950	0.0446380612	124.242	5	33	3504.1	2.9	0.261	13.69
1951	0.461147263	206.471	1	17	1764.7	55.9	1.876	100.28
1952	0.4528710866	120.588	1	17	1934.8	42.5	1.159	92.51
1953	0.3521644606	134.762	3	21	2279.4	36	1.167	19.38
1954	0.367588545	116.19	4	21	2338.4	27.5	0.814	158.77
1955	0.1514831695	66.2	2	50	5328.8	2.4	-0.178	492.65
1956	0.5642866049	150	3	13	1418.2	29.1	1.031	0.71
1957	0.1697489003	68.824	3	17	2007.8	1.9	-0.3	28.66
1958	0.384045982	104.815	9	27	2898.6	3.7	0.07	1.95
1959	0.608598266	132.857	2	14	1618.2	16	0.707	79.49
1960	0.702896705	202.143	2	14	1581.3	22.7	0.871	1.71
1961	0.2980917524	122.083	4	24	2666.9	39.8	1.004	49.79
1962	0.3080373686	134.167	4	24	2618.8	39.1	1.063	87.69
1963	0.1566683708	41.837	-1	49	5620.5	-9	-0.49	28.34
1964	0.3955865947	124.483	5	29	3065.3	-1	0.169	3.05
1965	0.3642650397	97.586	4	29	2976.1	16	0.466	51.72
1966	0.3651862741	139.286	4	28	2819.9	16.6	0.689	166.17
1967	0.3517866549	128.929	4	28	2868	18.8	0.664	279.6
1968	0.370027912	139.286	4	28	2863	18.7	0.596	69.04
1969	0.1648513717	97.368	0	19	1659.2	6.3	0.484	0
1970	0.1777878447	73.5	-3	20	1788.2	-23.3	-0.095	0
1971	0.1866718046	85.455	2	33	3426.9	19.5	0.736	185.82
1972	0.1907873314	90	4	27	3147.3	36.8	0.659	136.86
1973	0.008683269	82.5	4	52	5444	16.8	0.573	73.14
1974	0.1854836802	41.905	0	21	2454.1	-5.2	-0.79	103
1975	0.2801487447	48.889	2	18	2128.8	3.7	-0.378	14.32
1976	0.1452796803	90.698	3	43	4478.3	2.5	0.358	1.18
1977	0.3218305715	120.952	3	21	2281.3	34.5	0.876	22.27
1978	0.5613446128	134.375	4	16	1790.7	30.2	0.744	1.06
1979	0.0768532952	38.421	2	38	4349.9	0.6	-0.361	263.1
1980	0.7143148138	127.692	1	13	1466.1	34	1.138	0
1981	0.0366788168	42.045	1	44	4827.5	-14.1	-0.566	6.06
1982	0.0117104087	51.19	2	42	4410.4	-9	-0.033	0
1983	0.0279135887	66.071	1	28	2937.3	33.8	0.882	140.53
1984	0.0327439375	87.742	1	31	3281.6	27.4	0.652	5.52
1985	0.1525345537	15.6	3	25	2845.1	15.6	-0.06	0
1986	0.2147480099	20.345	-1	29	3017	-1.9	0.007	40.13
1987	0.0553314883	73.125	0	32	3406.6	18.6	0.438	33.32
1988	0.2288551825	20.345	0	29	2989	2.1	0.1	40.03
1989	0.0596804721	83.571	1	28	2964.2	26.1	0.75	31.53
1990	0.0375432825	87.241	1	29	3093.3	31.6	0.755	54.18
1991	0.2094210985	46.897	0	29	3238.4	13.6	-0.069	0
1992	0.070906791	62.5	0	28	3017.3	24.8	0.607	0.67
1993	0.0878853326	64.39	3	41	4118.7	19.7	0.451	61.56
1994	0.5013190644	170	0	8	837.2	72	2.613	1.01
1995	0.0945187355	83.944	0	71	6659.5	10.3	0.58	79.73
1996	0.2655840711	70.909	-1	11	1229.7	-22.7	-0.445	0
1997	0.4158609189	86.667	0	27	2843.8	1	0.107	28.86
1998	0.2647436808	140.741	4	27	2881.3	19.3	0.415	0
1999	0.2474424516	137.407	4	27	2858.4	8.5	0.248	0
[truncated: 339 more rows]
