# Supplementary material for: Computational screening of antimicrobial peptides for Acinetobacter baumannii
Source: PLoS One. 2019 Oct 2;14(10):e0219693. doi: 10.1371/journal.pone.0219693 (PMC6774513; doi:10.1371/journal.pone.0219693)
Supplement: S3 File — (ZIP) [file pone.0219693.s003.zip › model1/README]

This folder is a part of the supplementary information to "Computational screening of antimicrobial peptides for Acinetobacter baumannii" by Ayan Majumder, Malay Ranjan Biswal and Meher K Prakash*.
The folder contains the script and data files to make predictions for antimicrobial activity against A. baumannii. 

A sample script which can be run in Python 2.7 environment is as follows:

python predict.py test_set.csv

NOTE:
1. "test_set.csv" should be in the format specified with a one line header.
2. The variables or parameters should be in the order specified in header of "test_set.csv"
3. All the modules given in should be installed before running this python script. 
