# Supplementary material for: Computational screening of antimicrobial peptides for Acinetobacter baumannii
Source: PLoS One. 2019 Oct 2;14(10):e0219693. doi: 10.1371/journal.pone.0219693 (PMC6774513; doi:10.1371/journal.pone.0219693)
Supplement: S3 File — (ZIP) [file pone.0219693.s003.zip › model1/log_file.txt]

#calc_test Exp_test 
239.427425 256.000000 0.140722 62.560000 12.000000 39.000000 4262.950000 -32.600000 -0.992308 0.000000
26.765995 8.000000 0.190159 60.000000 3.000000 13.000000 1907.280000 21.300000 -1.069231 0.000000
60.077333 8.500000 0.847067 141.820000 6.000000 11.000000 1420.860000 32.200000 -0.190909 0.000000
60.062611 16.000000 0.765281 127.690000 1.000000 13.000000 1479.760000 17.000000 0.669231 5.787580
20.666896 20.000000 0.311669 85.500000 3.000000 40.000000 4318.840000 -19.400000 -0.327500 82.884400
60.077338 2.000000 0.482550 149.330000 6.000000 15.000000 1770.290000 36.500000 0.540000 0.681441
20.666896 32.000000 0.242289 117.140000 7.000000 35.000000 3817.630000 3.600000 0.002857 67.702800
