# Supplementary material for: Computational screening of antimicrobial peptides for Acinetobacter baumannii
Source: PLoS One. 2019 Oct 2;14(10):e0219693. doi: 10.1371/journal.pone.0219693 (PMC6774513; doi:10.1371/journal.pone.0219693)
Supplement: S3 File — (ZIP) [file pone.0219693.s003.zip › model1/test_set.csv]

Expt_MIC	mu_H	aliphatic	charge	Length	mw	in_vivo	hydropathicity	in_vitro
256	0.1407217556	62.56	12	39	4262.95	-32.6	-0.9923076923	0
8	0.1901588998	60	3	13	1907.28	21.3	-1.0692307692	0
8.5	0.8470669068	141.82	6	11	1420.86	32.2	-0.1909090909	0
16	0.7652806223	127.69	1	13	1479.76	17	0.6692307692	5.78758
20	0.3116694901	85.5	3	40	4318.84	-19.4	-0.3275	82.8844
2	0.4825499101	149.33	6	15	1770.29	36.5	0.54	0.681441
32	0.2422889716	117.14	7	35	3817.63	3.6	0.0028571429	67.7028
