# Supplementary material for: Computational screening of antimicrobial peptides for Acinetobacter baumannii
Source: PLoS One. 2019 Oct 2;14(10):e0219693. doi: 10.1371/journal.pone.0219693 (PMC6774513; doi:10.1371/journal.pone.0219693)
Supplement: S3 File — (ZIP) [file pone.0219693.s003.zip › model2/log_file.txt]

#r2_test = 0.9512376587231757


#calc_test Exp_test 
14.237322 30.124208 0.348198 88.790000 6.000000 33.000000 3765.526000 -4.100000 -0.403030 24.717500
14.237322 4.000000 0.432337 102.630000 9.000000 19.000000 2316.940000 3.300000 -0.515789 0.000000
14.237322 4.000000 0.394239 135.000000 5.000000 26.000000 2847.460000 16.000000 0.273077 34.360800
214.942482 256.000000 0.140722 62.560000 12.000000 39.000000 4262.950000 -32.600000 -0.992308 0.000000
27.097131 8.000000 0.190159 60.000000 3.000000 13.000000 1907.280000 21.300000 -1.069231 0.000000
9.377976 8.500000 0.847067 141.820000 6.000000 11.000000 1420.860000 32.200000 -0.190909 0.000000
13.932340 16.000000 0.765281 127.690000 1.000000 13.000000 1479.760000 17.000000 0.669231 5.787580
