# Supplementary material for: Computational screening of antimicrobial peptides for Acinetobacter baumannii
Source: PLoS One. 2019 Oct 2;14(10):e0219693. doi: 10.1371/journal.pone.0219693 (PMC6774513; doi:10.1371/journal.pone.0219693)
Supplement: S3 File — (ZIP) [file pone.0219693.s003.zip › model2/test_set.csv]

ATCC 19606-wt	miu_H	aliphatic	n_charge	Length	mw	aggrescan	Gravy	AGG_Tango(NH2)
30.124208	0.3481982023	88.79	6	33	3765.526	-4.1	-0.403030303	24.7175
4	0.4323367887	102.63	9	19	2316.94	3.3	-0.5157894737	0
4	0.3942394944	135	5	26	2847.46	16	0.2730769231	34.3608
256	0.1407217556	62.56	12	39	4262.95	-32.6	-0.9923076923	0
8	0.1901588998	60	3	13	1907.28	21.3	-1.0692307692	0
8.5	0.8470669068	141.82	6	11	1420.86	32.2	-0.1909090909	0
16	0.7652806223	127.69	1	13	1479.76	17	0.6692307692	5.78758
